# Supplementary material for: Enzalutamide response in a panel of prostate cancer cell lines reveals a role for glucocorticoid receptor in enzalutamide resistant disease
Source: Sci Rep. 2020 Dec 10;10:21750. doi: 10.1038/s41598-020-78798-x (PMC7729982; doi:10.1038/s41598-020-78798-x)
Supplement: Supplementary file 2 — Supplementary Table S1A. [file 41598_2020_78798_MOESM2_ESM.xlsx]

## Sheet: Sheet1
Response to enzalutamide in a panel of molecularly characterized prostate cancer cell lines reveals a role for glucocorticoid receptor in resistant disease
Rebecca Smith1, Moqing Liu1, Tiera Liby1, Nora Bayani2, Elmar Bucher1, Kami Chiotti3, Daniel Derrick1, Anne Chauchereau4, Laura Heiser1,5, Joshi Alumkal6,#, Heidi Feiler1,5, Peter Carroll7, and James E. Korkola1,5.
1 Department of Biomedical Engineering, Oregon Health & Science University, Portland, OR 97201
2 Lawrence Berkeley National Laboratories, Life Sciences Division, Berkeley, CA 94720
3 Department of Molecular and Medical Genetics, Oregon Health & Science University, Portland, OR 97201
4 INSERM U981, Gustave Roussy Institute, Paris-Saclay University, 94800 villejuif, France
5 OHSU Center for Spatial Systems Biomedicine, Oregon Health & Science University, Portland, OR 97201
6 Department of Medicine, Oregon Health & Science University, Portland, OR 97201
7 Department of Urology, UCSF, San Francisco, CA 94158
#Current Address: Department of Internal Medicine, Michigan Medicine, Ann Arbor, MI 48109
Corresponding Author: James Korkola, 2730 SW Moody Ave CLSB Rm 3N018, Portland, OR 97201
Email: korkola@ohsu.edu

## Sheet: Upregulated in class 1
NAME	GS<br> follow link to MSigDB	SIZE	ES	NES	NOM p-val	FDR q-val	FWER p-val	RANK AT MAX	LEADING EDGE
HALLMARK_TNFA_SIGNALING_VIA_NFKB	HALLMARK_TNFA_SIGNALING_VIA_NFKB	189	0.615289	1.96032	0.0039604	0.0190402	0.013	5555	tags=59%, list=21%, signal=74%
HALLMARK_REACTIVE_OXIGEN_SPECIES_PATHWAY	HALLMARK_REACTIVE_OXIGEN_SPECIES_PATHWAY	45	0.576408	1.67703	0.0441459	0.0648799	0.212	7124	tags=64%, list=27%, signal=88%
HALLMARK_P53_PATHWAY	HALLMARK_P53_PATHWAY	196	0.445072	1.65705	0.0340681	0.0657805	0.244	5254	tags=42%, list=20%, signal=52%
HALLMARK_ALLOGRAFT_REJECTION	HALLMARK_ALLOGRAFT_REJECTION	157	0.483408	1.68429	0.0230126	0.0674159	0.205	6064	tags=50%, list=23%, signal=64%
HALLMARK_INTERFERON_GAMMA_RESPONSE	HALLMARK_INTERFERON_GAMMA_RESPONSE	182	0.499291	1.64138	0.0658174	0.0688636	0.257	6042	tags=51%, list=23%, signal=66%
HALLMARK_HYPOXIA	HALLMARK_HYPOXIA	188	0.429539	1.66071	0.0259481	0.0689346	0.237	4791	tags=38%, list=18%, signal=46%
HALLMARK_COMPLEMENT	HALLMARK_COMPLEMENT	176	0.470683	1.70475	0.0274262	0.0729816	0.186	6947	tags=50%, list=26%, signal=67%
HALLMARK_MYOGENESIS	HALLMARK_MYOGENESIS	174	0.414838	1.68736	0.00206186	0.0740006	0.205	5103	tags=36%, list=19%, signal=44%
HALLMARK_EPITHELIAL_MESENCHYMAL_TRANSITION	HALLMARK_EPITHELIAL_MESENCHYMAL_TRANSITION	193	0.558582	1.59903	0.0538793	0.0788099	0.304	6585	tags=59%, list=25%, signal=77%
HALLMARK_INFLAMMATORY_RESPONSE	HALLMARK_INFLAMMATORY_RESPONSE	169	0.483133	1.70893	0.0245902	0.0804804	0.182	5656	tags=50%, list=21%, signal=63%
HALLMARK_INTERFERON_ALPHA_RESPONSE	HALLMARK_INTERFERON_ALPHA_RESPONSE	92	0.506668	1.60424	0.0634573	0.0816485	0.3	7016	tags=57%, list=26%, signal=77%
HALLMARK_XENOBIOTIC_METABOLISM	HALLMARK_XENOBIOTIC_METABOLISM	181	0.458707	1.7187	0.0159681	0.0854412	0.175	4401	tags=38%, list=17%, signal=45%
HALLMARK_IL6_JAK_STAT3_SIGNALING	HALLMARK_IL6_JAK_STAT3_SIGNALING	77	0.588147	1.78062	0.0173913	0.095814	0.111	4367	tags=51%, list=16%, signal=60%
HALLMARK_APOPTOSIS	HALLMARK_APOPTOSIS	153	0.480768	1.7203	0.00631579	0.0998387	0.17	5652	tags=46%, list=21%, signal=58%
HALLMARK_TGF_BETA_SIGNALING	HALLMARK_TGF_BETA_SIGNALING	53	0.471673	1.53709	0.0777096	0.104967	0.408	7129	tags=51%, list=27%, signal=69%
HALLMARK_COAGULATION	HALLMARK_COAGULATION	116	0.469428	1.73624	0.0210084	0.106666	0.156	4973	tags=42%, list=19%, signal=52%
HALLMARK_GLYCOLYSIS	HALLMARK_GLYCOLYSIS	195	0.415939	1.5382	0.0527344	0.1103	0.406	6281	tags=42%, list=24%, signal=55%
HALLMARK_APICAL_JUNCTION	HALLMARK_APICAL_JUNCTION	186	0.484411	1.7976	0.00809717	0.120285	0.098	6242	tags=50%, list=23%, signal=65%
HALLMARK_APICAL_SURFACE	HALLMARK_APICAL_SURFACE	41	0.474499	1.50541	0.0817121	0.122688	0.46	5841	tags=46%, list=22%, signal=59%
HALLMARK_ESTROGEN_RESPONSE_LATE	HALLMARK_ESTROGEN_RESPONSE_LATE	195	0.361239	1.49385	0.0443038	0.123801	0.476	6222	tags=40%, list=23%, signal=52%
HALLMARK_PROTEIN_SECRETION	HALLMARK_PROTEIN_SECRETION	96	0.401091	1.44141	0.110891	0.13654	0.549	6403	tags=42%, list=24%, signal=55%
HALLMARK_UV_RESPONSE_UP	HALLMARK_UV_RESPONSE_UP	151	0.374756	1.4666	0.0359848	0.137789	0.515	5669	tags=32%, list=21%, signal=41%
HALLMARK_HEME_METABOLISM	HALLMARK_HEME_METABOLISM	182	0.320761	1.44665	0.0477099	0.138974	0.539	7179	tags=40%, list=27%, signal=54%
HALLMARK_IL2_STAT5_SIGNALING	HALLMARK_IL2_STAT5_SIGNALING	182	0.371128	1.44846	0.082495	0.143789	0.535	6693	tags=40%, list=25%, signal=53%
HALLMARK_ESTROGEN_RESPONSE_EARLY	HALLMARK_ESTROGEN_RESPONSE_EARLY	196	0.322035	1.38825	0.0925197	0.17246	0.63	6972	tags=45%, list=26%, signal=60%
HALLMARK_PI3K_AKT_MTOR_SIGNALING	HALLMARK_PI3K_AKT_MTOR_SIGNALING	100	0.361621	1.37542	0.107143	0.175312	0.641	4294	tags=28%, list=16%, signal=33%
HALLMARK_CHOLESTEROL_HOMEOSTASIS	HALLMARK_CHOLESTEROL_HOMEOSTASIS	73	0.387511	1.35604	0.134935	0.176707	0.669	7282	tags=52%, list=27%, signal=71%
HALLMARK_KRAS_SIGNALING_UP	HALLMARK_KRAS_SIGNALING_UP	181	0.358132	1.34461	0.108844	0.178357	0.677	6864	tags=42%, list=26%, signal=56%
HALLMARK_MTORC1_SIGNALING	HALLMARK_MTORC1_SIGNALING	197	0.427946	1.35994	0.198428	0.18069	0.665	7617	tags=50%, list=29%, signal=70%
HALLMARK_ADIPOGENESIS	HALLMARK_ADIPOGENESIS	186	0.352541	1.31319	0.188433	0.196747	0.715	8532	tags=48%, list=32%, signal=71%
HALLMARK_NOTCH_SIGNALING	HALLMARK_NOTCH_SIGNALING	32	0.417225	1.28503	0.182004	0.214709	0.753	5555	tags=41%, list=21%, signal=51%
HALLMARK_FATTY_ACID_METABOLISM	HALLMARK_FATTY_ACID_METABOLISM	153	0.325448	1.18859	0.267442	0.292577	0.84	3956	tags=23%, list=15%, signal=27%
HALLMARK_ANGIOGENESIS	HALLMARK_ANGIOGENESIS	34	0.376741	1.08116	0.377119	0.387162	0.916	9243	tags=59%, list=35%, signal=90%
HALLMARK_OXIDATIVE_PHOSPHORYLATION	HALLMARK_OXIDATIVE_PHOSPHORYLATION	198	0.37706	1.06786	0.422719	0.391516	0.922	8302	tags=44%, list=31%, signal=63%
HALLMARK_UNFOLDED_PROTEIN_RESPONSE	HALLMARK_UNFOLDED_PROTEIN_RESPONSE	110	0.313793	1.08122	0.358209	0.398865	0.916	9453	tags=50%, list=36%, signal=77%
HALLMARK_DNA_REPAIR	HALLMARK_DNA_REPAIR	142	0.292369	1.03278	0.404806	0.422282	0.944	5734	tags=27%, list=22%, signal=35%
HALLMARK_HEDGEHOG_SIGNALING	HALLMARK_HEDGEHOG_SIGNALING	35	0.302178	0.9552	0.546025	0.49307	0.977	4268	tags=29%, list=16%, signal=34%
HALLMARK_KRAS_SIGNALING_DN	HALLMARK_KRAS_SIGNALING_DN	161	0.221968	0.965264	0.506466	0.493512	0.974	6191	tags=29%, list=23%, signal=38%
HALLMARK_UV_RESPONSE_DN	HALLMARK_UV_RESPONSE_DN	140	0.252138	0.92821	0.531049	0.519113	0.984	6118	tags=32%, list=23%, signal=42%
HALLMARK_PEROXISOME	HALLMARK_PEROXISOME	100	0.204901	0.818342	0.740812	0.662581	0.996	8039	tags=34%, list=30%, signal=49%
HALLMARK_MYC_TARGETS_V1	HALLMARK_MYC_TARGETS_V1	197	0.256965	0.717673	0.694391	0.775817	1	7545	tags=32%, list=28%, signal=44%
HALLMARK_BILE_ACID_METABOLISM	HALLMARK_BILE_ACID_METABOLISM	104	0.183452	0.719398	0.922465	0.792212	1	5960	tags=24%, list=22%, signal=31%
HALLMARK_MYC_TARGETS_V2	HALLMARK_MYC_TARGETS_V2	58	0.260207	0.636411	0.771593	0.865103	1	8128	tags=40%, list=31%, signal=57%
