# Supplementary material for: Enzalutamide response in a panel of prostate cancer cell lines reveals a role for glucocorticoid receptor in enzalutamide resistant disease
Source: Sci Rep. 2020 Dec 10;10:21750. doi: 10.1038/s41598-020-78798-x (PMC7729982; doi:10.1038/s41598-020-78798-x)
Supplement: Supplementary file 3 — Supplementary Table S1B. [file 41598_2020_78798_MOESM3_ESM.xlsx]

## Sheet: Sheet1
Response to enzalutamide in a panel of molecularly characterized prostate cancer cell lines reveals a role for glucocorticoid receptor in resistant disease
Rebecca Smith1, Moqing Liu1, Tiera Liby1, Nora Bayani2, Elmar Bucher1, Kami Chiotti3, Daniel Derrick1, Anne Chauchereau4, Laura Heiser1,5, Joshi Alumkal6,#, Heidi Feiler1,5, Peter Carroll7, and James E. Korkola1,5.
1 Department of Biomedical Engineering, Oregon Health & Science University, Portland, OR 97201
2 Lawrence Berkeley National Laboratories, Life Sciences Division, Berkeley, CA 94720
3 Department of Molecular and Medical Genetics, Oregon Health & Science University, Portland, OR 97201
4 INSERM U981, Gustave Roussy Institute, Paris-Saclay University, 94800 villejuif, France
5 OHSU Center for Spatial Systems Biomedicine, Oregon Health & Science University, Portland, OR 97201
6 Department of Medicine, Oregon Health & Science University, Portland, OR 97201
7 Department of Urology, UCSF, San Francisco, CA 94158
#Current Address: Department of Internal Medicine, Michigan Medicine, Ann Arbor, MI 48109
Corresponding Author: James Korkola, 2730 SW Moody Ave CLSB Rm 3N018, Portland, OR 97201
Email: korkola@ohsu.edu

## Sheet: gsea_report_for_Cluster2_153617
NAME	GS<br> follow link to MSigDB	SIZE	ES	NES	NOM p-val	FDR q-val	FWER p-val	RANK AT MAX	LEADING EDGE
HALLMARK_E2F_TARGETS	HALLMARK_E2F_TARGETS	196	-0.207677	-0.535199	0.812121	0.951065	1	9309	tags=38%, list=35%, signal=58%
HALLMARK_SPERMATOGENESIS	HALLMARK_SPERMATOGENESIS	112	-0.2846	-1.05771	0.368807	1	0.935	4743	tags=26%, list=18%, signal=31%
HALLMARK_ANDROGEN_RESPONSE	HALLMARK_ANDROGEN_RESPONSE	98	-0.277915	-0.915681	0.525	1	0.978	7562	tags=44%, list=28%, signal=61%
HALLMARK_PANCREAS_BETA_CELLS	HALLMARK_PANCREAS_BETA_CELLS	31	-0.277558	-0.892778	0.639847	1	0.986	6969	tags=32%, list=26%, signal=44%
HALLMARK_G2M_CHECKPOINT	HALLMARK_G2M_CHECKPOINT	194	-0.260493	-0.743698	0.656687	1	0.998	8312	tags=39%, list=31%, signal=56%
HALLMARK_MITOTIC_SPINDLE	HALLMARK_MITOTIC_SPINDLE	198	-0.186065	-0.625463	0.859375	1	1	4845	tags=20%, list=18%, signal=24%
HALLMARK_WNT_BETA_CATENIN_SIGNALING	HALLMARK_WNT_BETA_CATENIN_SIGNALING	40	-0.155942	-0.602175	0.986275	1	1	3553	tags=13%, list=13%, signal=14%
