# Supplementary material for: Enzalutamide response in a panel of prostate cancer cell lines reveals a role for glucocorticoid receptor in enzalutamide resistant disease
Source: Sci Rep. 2020 Dec 10;10:21750. doi: 10.1038/s41598-020-78798-x (PMC7729982; doi:10.1038/s41598-020-78798-x)
Supplement: Supplementary file 4 — Supplementary Table S2. [file 41598_2020_78798_MOESM4_ESM.xlsx]

## Sheet: Sheet1
Response to enzalutamide in a panel of molecularly characterized prostate cancer cell lines reveals a role for glucocorticoid receptor in resistant disease
Rebecca Smith1, Moqing Liu1, Tiera Liby1, Nora Bayani2, Elmar Bucher1, Kami Chiotti3, Daniel Derrick1, Anne Chauchereau4, Laura Heiser1,5, Joshi Alumkal6,#, Heidi Feiler1,5, Peter Carroll7, and James E. Korkola1,5.
1 Department of Biomedical Engineering, Oregon Health & Science University, Portland, OR 97201
2 Lawrence Berkeley National Laboratories, Life Sciences Division, Berkeley, CA 94720
3 Department of Molecular and Medical Genetics, Oregon Health & Science University, Portland, OR 97201
4 INSERM U981, Gustave Roussy Institute, Paris-Saclay University, 94800 villejuif, France
5 OHSU Center for Spatial Systems Biomedicine, Oregon Health & Science University, Portland, OR 97201
6 Department of Medicine, Oregon Health & Science University, Portland, OR 97201
7 Department of Urology, UCSF, San Francisco, CA 94158
#Current Address: Department of Internal Medicine, Michigan Medicine, Ann Arbor, MI 48109
Corresponding Author: James Korkola, 2730 SW Moody Ave CLSB Rm 3N018, Portland, OR 97201
Email: korkola@ohsu.edu

## Sheet: STRs
Cell Type	THO1-1	D5S818	D13S317	D7S820	D16S539	CSF1PO	vWA	TPOX	AMEL
22RV1	6, 9.3	11, 12, 13	9, 12	9, 10, 11	12, 12	10, 11	15, 21	8, 8	x, y
CA-HPV-10	6, 8	11, 12	11, 12	10, 11	11, 11	10, 11	16, 17	8, 9	x, y
CWR-R1	6, 6, 9.3	11, 11, 12	8, 12	8, 9, 10, 12	12, 12	10, 11	14, 15, 19	8, 8	x, y
DU145	7, 7	10, 11, 13	12, 13, 14	7, 9, 10, 11	11, 13	10, 11	17, 18, 19	11, 11	x, y
DuCaP	9.3, 9.3	12, 12	11, 12	9, 12	9, 9	10, 10, 12	18, 19	11, 11	x, y
HH870	7, 7	9,9	12, 12	10, 10	11, 12	11, 11	15, 16	9, 9	x, x
IGR-CaP1	7, 8, 9.3	12, 13	8, 10	9, 9.1, 10, 10.1, 11.2	11, 12, 13	11, 14, 15, 16	16, 20, 21	8, 10, 11	x, x
LAPC-4	6, 9.3	11, 13	10, 11, 12	10.3, 11	9, 9	11, 12, 13	16, 17	8, 9	x,y
LN-CaP-19	9, 9, 10	11, 13	9, 10, 12, 13	8, 8.1, 9, 9.1, 11, 11.3	10, 11	10, 12	15, 19 20	8, 9	x, x
LN-CaP-C4	9, 9	10, 11, 12	10, 11	9, 9.1, 10.3, 11.3	10, 11	10, 11	16, 18, 19	8, 9	x, y
LN-CaP-C4-2	9, 9	11, 12, 13	10, 11	9, 9.1, 10.3	10, 11	9, 10, 11, 12	16, 18, 19	8, 9	x, y
LNCaP	9, 9	11, 12	10, 12	9.1, 10.3	11, 11	10, 11	16, 18	8, 9	x, y
LNC-CaP-RF	9, 9	11, 12	9,10, 11, 12	9, 9.1, 10.3	10, 11	10, 11	15, 16, 17, 18	8, 9	x, y
MDA-Pca-1	8, 9.3	10, 11	11, 11	10, 11	11, 11	10, 13	18, 19	8, 10	x, y
MDA-PCa-2b	8, 9	12, 13	11, 12	8, 10	10, 11	9, 10, 12	16, 16	8, 11	x, y
NCI-H660	7, 9.3	11, 11	8, 8	8, 10	11, 11	12, 12	17, 17	8, 8	x, x
PC-3	6, 7	13, 13	11, 11	8, 11	11, 11	11, 11	17, 17	8, 9	x, x
PC-346C	7, 9.3	12, 14	14, 14	7, 12	11, 11	12, 13	18, 19	8, 11	x, y
PC-3M	6, 7, 7	12, 13	11, 11	8, 11	11, 11	11, 11	17, 17	8, 9	x, x
VCaP	9.3, 9.3	12, 12	11, 12	9, 12	9, 9	10, 12	18, 19	8, 11	x, y
