# Supplementary material for: Enzalutamide response in a panel of prostate cancer cell lines reveals a role for glucocorticoid receptor in enzalutamide resistant disease
Source: Sci Rep. 2020 Dec 10;10:21750. doi: 10.1038/s41598-020-78798-x (PMC7729982; doi:10.1038/s41598-020-78798-x)
Supplement: Supplementary file 5 — Supplementary Table S3. [file 41598_2020_78798_MOESM5_ESM.xlsx]

## Sheet: Sheet1
Response to enzalutamide in a panel of molecularly characterized prostate cancer cell lines reveals a role for glucocorticoid receptor in resistant disease
Rebecca Smith1, Moqing Liu1, Tiera Liby1, Nora Bayani2, Elmar Bucher1, Kami Chiotti3, Daniel Derrick1, Anne Chauchereau4, Laura Heiser1,5, Joshi Alumkal6,#, Heidi Feiler1,5, Peter Carroll7, and James E. Korkola1,5.
1 Department of Biomedical Engineering, Oregon Health & Science University, Portland, OR 97201
2 Lawrence Berkeley National Laboratories, Life Sciences Division, Berkeley, CA 94720
3 Department of Molecular and Medical Genetics, Oregon Health & Science University, Portland, OR 97201
4 INSERM U981, Gustave Roussy Institute, Paris-Saclay University, 94800 villejuif, France
5 OHSU Center for Spatial Systems Biomedicine, Oregon Health & Science University, Portland, OR 97201
6 Department of Medicine, Oregon Health & Science University, Portland, OR 97201
7 Department of Urology, UCSF, San Francisco, CA 94158
#Current Address: Department of Internal Medicine, Michigan Medicine, Ann Arbor, MI 48109
Corresponding Author: James Korkola, 2730 SW Moody Ave CLSB Rm 3N018, Portland, OR 97201
Email: korkola@ohsu.edu

## Sheet: prost_log2fpkm
ensembl_id	gene_symbol	X22RV1	CaHPV10	CWRR1	DU145	DuCaP	HH870	IGRPCaP1	LAPC4	LnCaP_19	LnCaP_C4	LnCaP_C42	LnCaP	LnCaP_RF	MDAPCa2b	MDAPCa1	NCIHH60	PC3	PC346C	PC3M	VCAP
ENSG00000000003	TSPAN6	2.45091	4.88218	4.05724	3.59096	0.270657	5.07983	4.79734	4.06526	4.48211	3.53955	2.99346	3.92632	3.79711	2.39355	5.00032	3.99968	4.89414	4.59539	5.29658	2.73739
ENSG00000000419	DPM1	4.73337	6.39727	5.29212	5.44746	4.79744	6.41234	5.40931	5.12055	6.00422	4.88302	4.85109	4.40723	4.6871	4.97361	6.30149	5.56136	5.81098	4.86508	5.89341	5.0462
ENSG00000000457	SCYL3	3.18719	2.46847	2.94328	2.65397	2.87664	2.19597	2.41476	2.49774	1.94129	2.15367	2.08518	1.85774	2.19134	2.84267	2.06026	2.76848	1.56026	2.08764	2.01218	3.23071
ENSG00000000460	C1orf112	3.46586	3.79192	3.58687	2.68526	2.40128	3.43899	3.69069	3.23796	3.15223	2.92916	3.69913	2.69483	2.73526	2.81924	3.57689	4.17969	3.39472	3.64821	3.73701	2.73314
ENSG00000000971	CFH	0.0211694	5.23413	0.0575366	1.46648	0	5.54624	0	0.0664854	4.59043	0.0681081	0.0367686	0.0291578	0.0408603	0.0540447	5.65425	0.15113	0.601947	0	0.437906	0.0530645
ENSG00000001036	FUCA2	5.30235	5.0955	4.70965	5.11334	4.42175	5.95333	6.36244	4.99182	5.02225	5.79121	5.75159	4.10308	4.28832	5.13904	5.34317	5.36526	5.06366	5.399	5.66824	4.18137
ENSG00000001084	GCLC	4.63976	8.07853	4.53767	6.78217	4.95536	8.03952	3.11326	5.06425	7.48543	2.77984	4.57731	3.68481	2.90744	4.71527	8.32975	4.96202	4.42675	3.73122	4.88534	4.95332
ENSG00000001167	NFYA	5.11778	3.9647	4.33562	3.9065	4.77579	3.57564	3.70062	4.42769	3.9771	3.67636	3.78359	3.76251	4.30164	4.47987	3.85425	5.01414	4.93556	4.53991	4.79968	4.7454
ENSG00000001460	STPG1	3.01092	2.76804	2.32818	2.4166	2.09928	2.82787	3.22324	2.10924	2.31644	2.18421	2.54217	2.1697	2.1998	2.96439	2.88881	3.66667	3.09793	2.36229	2.67619	2.10962
ENSG00000001461	NIPAL3	4.55759	4.1411	4.23696	3.71782	4.24448	3.57394	3.77269	3.53149	4.09347	3.97932	4.52781	4.13582	3.52489	4.7016	4.33784	5.81522	4.59349	4.881	4.19871	4.83261
ENSG00000001497	LAS1L	4.57841	4.71436	4.52767	4.60754	4.33769	5.03566	5.48268	3.88133	4.4768	5.22324	5.28941	5.23727	5.10072	3.93839	4.59237	4.61942	5.49002	4.28257	5.36218	4.43241
ENSG00000001561	ENPP4	2.15528	0.173337	1.26105	3.28252	2.28791	0.191491	1.54036	3.03612	2.71435	1.43543	1.93528	1.67847	1.95979	3.34296	0.403696	3.63989	1.42988	3.32701	2.47444	2.44509
ENSG00000001617	SEMA3F	1.3107	6.46292	4.08588	3.14341	2.10305	6.29286	2.13314	5.6877	5.83886	3.51137	3.26414	4.39675	4.21423	5.45682	6.46099	2.36673	6.89016	4.71233	6.57159	3.25244
ENSG00000001626	CFTR	0.415784	2.15926	2.71156	0	0.908645	0	1.8033	3.4217	1.46927	0.441944	0.283483	0.118845	0.164552	1.98435	0	0.865357	0	0	0.030522	2.46883
ENSG00000001629	ANKIB1	4.71376	4.28637	4.592	4.59578	4.79886	4.40269	4.7425	4.28102	4.20989	3.928	3.79187	3.70544	3.58094	3.80427	4.10271	4.26041	5.3471	4.27724	4.72662	4.35179
ENSG00000001630	CYP51A1	7.12401	5.97297	6.88473	5.82193	6.38273	6.43784	5.89037	6.98903	5.57767	5.37612	6.62094	5.39692	5.52915	5.49961	5.87494	5.30557	5.42288	6.60297	5.20676	6.40541
ENSG00000001631	KRIT1	3.81685	4.42715	4.42594	4.62941	4.88067	4.43906	4.27989	4.4252	4.40805	3.0972	4.14846	3.44441	3.01838	4.41101	4.49511	4.46024	4.54791	4.08399	4.5394	4.71134
ENSG00000002016	RAD52	3.3185	3.67194	4.31241	2.13464	4.27447	3.08737	4.31122	3.11641	3.62072	3.3997	3.06035	2.61684	3.74707	2.9127	3.86198	3.85759	3.63177	3.49667	3.1638	3.75902
ENSG00000002079	NA	0.242754	0.557978	0.147675	0.169297	1.22254	0.195928	0.0478716	0.0368299	0.150113	0.0499472	0.147037	0.779739	0.1776	0.130169	0.790611	0.0751316	0.116317	0	0.347499	0.167675
ENSG00000002330	BAD	6.14127	4.70203	5.10411	6.19697	7.05563	5.44279	5.1243	6.27676	4.97886	5.70917	6.00774	6.08728	6.55196	5.98617	4.89515	4.99403	6.23283	6.77404	6.20748	7.79042
ENSG00000002549	LAP3	4.53791	4.74221	5.10834	5.34391	3.90932	5.14006	5.35269	5.52634	4.98372	5.57598	5.1138	5.5785	5.55861	5.57987	4.80699	4.25019	4.81391	4.86135	4.66221	4.55713
ENSG00000002586	CD99	4.06214	4.52987	4.49921	5.93193	5.47792	3.33066	6.04533	6.04628	4.69515	5.41855	6.27245	6.84091	7.51414	6.1147	4.71175	1.90039	6.02796	6.871	4.98207	6.00814
ENSG00000002587	HS3ST1	0.124875	1.30443	0.0946605	0.143072	0.881282	1.37596	0.0150086	2.66566	1.10746	1.43103	1.6062	2.01727	1.98766	1.4706	0.784911	2.73335	0.34034	1.52894	0.905965	0.658806
ENSG00000002726	AOC1	0.6335	0.169685	0.0595588	0.0305529	0.367899	0.885688	0	0.0656665	1.45005	0.05946	0.140063	0.0329734	0.0877634	0.365362	0.597138	3.77179	0.0938228	0.250236	0.248121	0.678874
ENSG00000002745	WNT16	0.0629306	1.40692	0.0408994	0.16964	0	1.59625	0.104306	0.0888782	0.871986	0	0	0	0	0.113614	1.53148	0	0.114339	0.119219	0.0845691	0.0710473
ENSG00000002746	HECW1	0.185521	0.0282894	0.0522441	2.74345	0.0888704	0.206337	0	0	0.769819	0.0521572	0	0.0824218	0	0	0.0934097	0.0295345	1.92793	0.0775697	0.76478	0
ENSG00000002822	MAD1L1	4.61631	4.10393	4.5047	3.1366	2.80199	4.29955	4.12074	3.96259	4.01517	4.16314	4.07968	4.51115	3.98777	3.4796	4.20291	4.65137	3.8803	4.78553	4.9013	3.27452
ENSG00000002834	LASP1	6.42621	6.35811	3.96193	6.44859	1.97424	6.6467	7.05787	5.26877	6.1451	5.58452	5.57696	5.42438	6.84411	4.69089	6.53402	6.11903	6.85844	4.44183	6.73824	2.34931
ENSG00000002919	SNX11	3.81848	3.37517	2.99731	3.89431	2.91754	3.65929	3.50539	4.02131	3.55268	3.76724	4.50954	4.04616	4.22236	3.36156	3.72997	3.98541	4.27465	3.99845	3.67542	3.67186
ENSG00000002933	TMEM176A	0.0820162	0.0955933	0.116148	0.0510597	0.298789	0.120868	0.125188	0.0969009	0.192921	0.0878309	0.102308	0.0567215	0.117208	0	0.117082	0.877069	0.263623	0	0.136272	0.864116
ENSG00000003056	M6PR	5.39562	6.59892	6.03122	5.67416	5.09087	7.17095	5.99341	5.09842	6.04399	6.05553	5.54594	5.5845	5.48887	5.69209	6.78124	5.20192	5.59175	5.42208	5.2337	5.14484
ENSG00000003096	KLHL13	1.12024	2.81111	0.892259	1.84281	0.113527	3.31783	5.2511	2.19628	2.42286	1.35666	1.60412	1.44593	0.489204	2.00315	3.06011	2.53961	3.08518	2.00795	1.97455	0.0695051
ENSG00000003137	CYP26B1	0.0790695	2.43331	1.88819	2.82105	0.0339737	1.9011	3.21006	0.206276	2.58242	0.0305029	0.0368739	0.0952517	0.270626	0.264847	2.68002	3.0693	0.531051	0.170258	1.43287	0.195353
ENSG00000003147	ICA1	5.2204	1.13367	3.89747	3.36036	5.09624	0.284131	2.01686	4.63613	3.32335	5.31081	5.89941	5.41186	5.19984	4.42974	1.35338	5.81069	0.450271	5.32301	2.81145	4.34397
ENSG00000003249	DBNDD1	4.11851	2.51659	0.978034	5.19875	3.10687	3.38295	4.28729	5.68411	4.27592	4.99403	5.77687	5.97038	5.59349	5.32832	3.0395	4.03996	4.2585	6.29414	4.59	3.46165
ENSG00000003393	ALS2	2.6035	3.19279	2.55239	3.27889	2.94436	3.15808	4.85307	3.32995	2.9085	3.09068	3.11283	2.2659	2.93864	3.76288	3.36217	3.72845	3.91682	2.67944	3.81845	3.66931
ENSG00000003400	CASP10	0.471936	1.98819	0.197841	2.32245	0.20986	2.18839	0.179396	0.224894	1.61927	1.92912	1.79035	0.885778	0.438298	2.18811	1.93205	0.816842	1.1713	0.207327	1.12249	0.526894
ENSG00000003402	CFLAR	3.96236	4.882	3.35184	6.67803	4.2968	5.02068	4.74575	3.23468	4.43851	4.71187	4.78209	4.40235	4.84881	4.31249	5.04264	4.59508	4.20479	3.9721	4.06506	4.45736
ENSG00000003436	TFPI	3.95231	0.948932	1.1047	5.52197	1.72509	0.918344	2.3731	1.01581	4.48297	2.87205	4.50102	5.19991	1.90678	0.969606	2.3613	0.904492	5.12036	2.07362	4.04306	1.81874
ENSG00000003509	NDUFAF7	2.87084	3.87493	3.02831	3.9042	1.92244	4.02224	4.0005	2.90144	3.84732	3.21643	2.4373	2.60577	2.13539	2.95862	4.06669	3.30463	3.78767	3.70194	3.41006	2.89497
ENSG00000003756	RBM5	5.6364	5.30698	5.994	5.33836	6.44016	5.36584	6.18561	6.14691	5.62928	5.56119	5.31218	5.46425	5.68471	6.72554	5.07662	6.39062	6.20841	5.94385	5.81237	7.07548
ENSG00000003987	MTMR7	0.935785	0.217552	0.722577	1.20672	0.189789	0.0925021	0.630149	1.12264	0.573685	0.251272	0.119608	0.124855	0.293522	0.737563	0.166744	2.63097	0.48492	0.583746	1.46814	0.48535
ENSG00000003989	SLC7A2	3.49675	1.73563	3.79654	0.556982	6.23711	0.692707	0.516724	1.98833	2.64281	3.52164	3.0159	2.42538	1.92418	2.50566	0.759295	1.56922	1.43779	0.192228	1.2327	6.12021
ENSG00000004059	ARF5	8.28735	6.78616	7.6095	7.03035	6.93254	7.10883	7.113	7.94718	6.79033	7.83148	8.42815	7.99409	7.86802	7.1329	6.84609	6.93687	7.01708	8.00064	7.07052	7.06676
ENSG00000004139	SARM1	5.67757	1.06651	3.80843	0.916625	5.18103	0.236311	0.215851	3.77684	3.15419	5.12104	5.94093	5.6163	5.38245	4.87729	1.6435	4.3214	2.8538	4.25715	3.48566	5.67452
ENSG00000004142	POLDIP2	6.49631	6.04584	5.34377	6.60049	6.33256	6.97504	5.82259	6.67061	5.97918	7.18788	7.34227	7.36137	7.21368	6.43995	6.23524	5.65945	5.68228	6.14488	5.7391	6.61984
ENSG00000004399	PLXND1	3.69078	5.50466	4.41123	3.6869	1.81145	4.74019	5.81569	1.16508	5.14821	1.26839	0.658729	1.79992	3.86711	0.160776	6.12186	3.9683	3.23096	2.74849	3.53681	2.01454
ENSG00000004455	AK2	7.19195	7.3129	6.44223	7.11377	7.388	7.37886	7.0836	6.94489	6.68751	7.59933	7.73598	7.54204	7.88144	7.08236	7.12098	7.19464	7.12591	7.82763	7.088	7.58531
ENSG00000004468	CD38	0.334564	0.132697	0.0566574	0.952624	0.129298	0.205603	0.0670932	0.0822284	0.519482	0.168195	0.089775	0.19008	0.0423923	0.0994872	0.43633	0.0288655	0.0401349	0.30094	0	0.197582
ENSG00000004478	FKBP4	6.87305	6.29255	6.83307	5.43742	8.05948	7.03686	6.4132	7.45123	6.13676	7.49621	7.89263	7.88417	7.71467	6.39469	6.41345	4.87267	5.72556	7.1708	5.64536	7.56607
ENSG00000004487	KDM1A	4.70278	6.08191	5.25287	5.78313	6.24948	6.08232	6.26035	6.29533	5.3347	5.55528	5.44889	5.54089	4.6154	6.15717	5.87969	5.82597	5.89384	6.88227	5.75784	6.0508
ENSG00000004534	RBM6	4.60677	4.24258	4.67261	3.90183	4.43312	4.2281	4.46521	4.56351	4.61189	4.27885	3.71315	4.05268	4.32038	5.10313	4.13881	5.37046	5.17715	4.76101	4.72707	4.72951
ENSG00000004660	CAMKK1	1.00425	2.82114	1.56484	1.17827	2.94388	2.9964	1.42095	3.92108	3.10862	3.32351	3.38113	3.50666	4.10268	3.23366	3.04993	0.989365	2.66137	1.58224	2.50059	3.52198
ENSG00000004700	RECQL	2.59225	4.74391	4.89266	4.51027	3.67732	4.09864	4.52325	3.84657	3.84462	2.91772	2.98598	2.09613	2.32844	2.7334	4.2789	3.84095	4.86148	3.21179	4.23578	3.42771
ENSG00000004766	VPS50	3.28769	2.7988	3.77688	3.22121	3.49211	3.5827	3.28687	3.63092	3.13617	3.29664	2.46245	2.38129	2.67346	2.52156	3.11788	3.85589	3.81588	3.52197	3.61159	3.71565
ENSG00000004776	HSPB6	8.0215	0.222825	7.52499	0.407574	0	0.404927	0.0816598	0.0629931	0.716681	0.629635	1.02824	0.538342	0.840071	0.520654	0.25957	0.735272	0.0900384	0.908497	0.31011	0.437814
ENSG00000004777	ARHGAP33	4.39508	2.40292	4.09998	3.08192	2.59114	2.00123	3.86926	2.10058	3.48971	3.154	2.81535	3.35931	3.60668	2.30487	2.36847	5.67899	0.993539	3.56776	2.26738	2.70638
ENSG00000004779	NDUFAB1	6.67136	6.85889	6.55729	6.14977	6.35664	7.02632	6.55606	7.52631	6.82914	7.75556	7.97805	7.60911	7.5842	6.73712	7.03007	6.23367	6.31888	6.9085	6.16294	6.02023
ENSG00000004799	PDK4	4.73938	0.317506	1.09733	1.2639	0.0760643	0.407999	0.810147	1.21175	0.0858915	0	0.0620391	0	0	0.119199	0.0389396	1.15606	1.0432	0.673604	0.910805	0.153696
ENSG00000004809	SLC22A16	1.16747	0.433489	1.31658	0.472511	0.610765	0.22492	0.903713	0.661706	0.787624	0.723553	0.917806	0.851793	0.863705	1.26731	0.742383	0.350857	0.401674	0.571073	0.503635	1.13102
ENSG00000004838	ZMYND10	1.13014	1.20137	2.75411	1.43851	0.434942	0.556913	2.59323	1.64422	0.893016	1.3502	2.06584	2.35894	3.64146	0.608306	0.98937	3.79577	2.25812	1.15429	1.78792	0.143305
ENSG00000004846	ABCB5	0.0647392	0.0964038	0.233131	0.0360894	0.173423	0	0.0440186	0.337717	0.0687837	0.0885776	0.0719611	0.0919467	0.0404837	0.966719	0.0763823	0.100903	0.0478284	0.674577	0.0673808	0.886754
ENSG00000004848	ARX	0.39411	0	0.155447	0	0.169478	0.0358131	0.143119	0.217575	0.139233	0.701938	0.633525	0.694632	1.12975	1.08211	0	0.0584002	0	0.514658	0	0.0450898
ENSG00000004864	SLC25A13	4.54989	3.98554	4.80666	4.17931	4.47406	4.45909	5.41531	4.56238	3.47385	4.15491	4.95848	4.21191	3.85954	4.55422	3.82457	5.07596	4.50607	4.49788	4.4984	4.95845
ENSG00000004866	ST7	4.94249	3.1318	3.96228	3.96173	5.27428	3.53474	4.13672	4.92633	4.6975	4.41985	5.80114	6.7098	4.25569	5.98165	3.47355	4.61888	4.10016	5.01283	3.67671	6.40907
ENSG00000004897	CDC27	4.45731	6.43609	5.34165	5.70009	4.48473	7.92137	5.89124	5.99838	5.94877	5.00095	4.73067	4.13117	4.21216	4.95732	6.8208	4.66163	6.46467	5.21416	6.20976	5.55946
ENSG00000004939	SLC4A1	0.449604	0.0230016	0.18221	0.148832	0.392387	0.248002	0.176042	0.0915293	0.207639	0.125057	0.219786	0.283237	0	0.241605	0.299315	0.64504	0.100715	0.0948243	0.26394	0.213168
ENSG00000004948	CALCR	0.100636	0.154206	0.0609366	0.489455	0	0	0	0	0	0	0	0.0118593	0.161525	0	0.258451	0.0420349	0.0583429	0	0	0
ENSG00000004961	HCCS	4.47734	5.19669	3.41339	4.37771	3.57665	5.92773	4.61096	3.48166	4.80436	4.48641	4.74334	4.50899	3.75727	3.93952	5.30054	4.2499	5.49708	4.2882	4.95537	4.02648
ENSG00000004975	DVL2	5.63162	5.07782	5.22269	4.93248	3.97067	5.1179	5.42593	5.85232	4.51945	4.58215	5.33421	5.65763	4.96733	4.88158	4.84379	6.1723	3.98249	5.34753	4.21994	4.52295
ENSG00000005001	PRSS22	1.38033	5.38758	0.574494	2.30663	1.02773	5.79188	0	0.301124	4.66098	1.90816	2.63566	0.281054	1.08691	3.07481	5.71366	2.05997	0.309581	0.489702	3.12789	1.84501
ENSG00000005007	UPF1	4.57211	5.0348	4.36471	4.57164	6.24219	4.87877	4.91697	5.3198	4.92495	5.18126	5.26144	5.78948	5.50254	5.30689	4.87556	5.85654	5.27	5.7796	5.25899	6.16425
ENSG00000005020	SKAP2	3.78233	4.48015	4.44439	4.96208	2.86541	4.55305	3.11896	3.89612	4.66316	3.64269	4.02581	3.70321	3.75666	2.86777	4.54015	5.97347	4.05566	4.3016	4.25452	2.83022
ENSG00000005022	SLC25A5	8.50137	8.72923	7.97955	7.64509	7.04339	9.16261	8.56483	9.293	8.43042	8.97388	8.82336	8.78831	8.30916	8.38509	8.97117	8.27325	8.49467	8.34665	8.29609	7.45786
ENSG00000005059	MCUB	4.11288	3.18316	2.91584	4.13983	1.21212	2.81124	3.98243	4.20966	2.37344	1.18307	1.12523	0.466178	1.94693	4.42209	3.04389	3.54331	3.5682	3.28904	3.60194	1.01268
ENSG00000005073	HOXA11	0.454705	2.27338	0.688076	1.7075	3.74761	2.38113	0	1.93057	1.94572	0.365199	1.51107	0.512558	0.852094	0.484882	2.0739	1.36184	3.03766	1.25801	3.77749	2.66118
ENSG00000005075	POLR2J	6.44812	5.84635	6.16719	5.7373	5.09889	6.44214	5.76516	6.29185	5.65174	6.32941	6.77064	6.13081	6.11491	5.5987	6.16971	5.82372	6.32953	6.36989	6.25768	5.67377
ENSG00000005100	DHX33	4.09898	3.91522	4.16079	3.8761	3.44781	4.07169	4.19175	4.53507	3.49285	4.01665	3.4647	3.83763	3.51003	4.45038	3.52382	3.88766	3.55514	3.86662	3.65541	3.51815
ENSG00000005102	MEOX1	0	0.0552453	0.663785	0	0	0	0.517356	0	0	0	0	0	0	0	0	0	0	0	0.291986	0
ENSG00000005108	THSD7A	0.574423	0.14342	0.684477	0	0.465062	0	0.0469548	2.16715	0.0186896	0.392931	0.0980756	0.0106246	0.0404911	0.011068	0.0194817	1.51517	0.575522	0.142815	0.180178	0.347061
ENSG00000005156	LIG3	4.84691	5.60606	4.79626	4.02763	6.30092	4.74232	3.96783	5.38148	4.45054	5.05436	5.51037	5.03954	5.24935	4.48212	4.98492	4.15459	3.86148	5.28596	3.85867	5.7944
ENSG00000005175	RPAP3	4.09352	4.86067	4.98946	4.60754	4.50981	5.04133	4.82122	4.30327	4.5383	3.83468	3.72599	3.11393	3.62277	4.5731	4.86538	3.52707	4.55794	4.24294	4.42766	4.81092
ENSG00000005187	ACSM3	5.00924	2.25201	3.34116	2.2293	6.93992	1.80824	3.31675	1.56546	2.62238	5.09526	5.18889	5.15184	4.46379	4.21675	2.3734	1.32334	1.94221	1.9082	2.34764	4.4183
ENSG00000005189	REXO5	5.02895	2.84467	3.70579	2.18822	2.07267	2.26228	2.58608	4.06935	2.92174	4.24702	4.65654	3.22059	3.08356	3.32978	2.79431	3.98848	2.08666	3.35729	2.82068	2.40912
ENSG00000005194	CIAPIN1	5.75321	5.84804	5.28197	5.68542	4.53346	6.37093	6.55654	5.77979	5.01168	5.52322	6.0525	5.80806	5.26952	5.67839	5.61195	4.50661	5.10844	6.04358	4.83776	4.87916
ENSG00000005206	SPPL2B	4.35113	4.56771	5.35957	5.09645	5.14695	4.54816	4.32166	4.31377	4.80367	4.70747	4.78191	5.54019	5.32486	4.55613	4.43702	6.49894	4.19217	4.50749	4.04806	4.65795
ENSG00000005238	FAM214B	3.93641	2.80389	2.70613	3.00758	1.45913	2.18706	2.39117	2.60698	2.77542	3.19502	3.72297	3.06013	2.98659	3.52405	2.96395	1.51579	3.13745	2.14994	2.59563	1.44567
ENSG00000005243	COPZ2	2.99991	3.99814	2.98709	2.86831	1.02043	3.58011	0	2.06276	3.74188	0.136838	0	0.267363	1.19037	0	4.37176	0.155525	1.45918	0.200739	0.848964	0
ENSG00000005249	PRKAR2B	2.78633	2.47205	3.63968	2.84454	4.00671	2.56924	3.57935	2.9798	2.99218	2.35378	2.98951	2.551	2.78832	4.39323	2.63968	2.98413	0.349206	3.61867	0.236785	4.61656
ENSG00000005302	MSL3	4.40692	4.04192	3.97443	2.72665	4.18793	4.30206	3.48471	3.65237	3.87247	4.18494	4.53562	4.01006	3.68287	4.27915	3.85882	3.36672	4.87798	4.03784	4.18159	3.85658
ENSG00000005339	CREBBP	4.97096	4.29434	3.90703	4.36966	4.70986	4.43189	4.42128	5.15916	4.47139	3.85239	4.29752	4.38216	4.51001	4.71026	3.91868	4.83208	4.30797	4.5509	3.85563	4.29407
ENSG00000005379	TSPOAP1	4.48312	0.13	3.04722	0.106659	2.93681	0.303149	0.0861807	0.518807	2.15363	3.2187	2.84162	1.04673	2.4783	2.24598	0.684423	3.59452	0.116051	0.533482	2.56511	3.22211
ENSG00000005436	GCFC2	3.70166	3.96024	4.06539	3.63525	4.06679	3.38925	3.99595	3.90225	3.5588	3.68661	3.91628	3.93806	3.08105	4.57868	3.20977	3.49909	4.07855	3.28944	3.94929	5.02876
ENSG00000005448	WDR54	4.45267	4.25763	3.89971	3.97321	3.73307	3.1118	5.65241	4.23943	2.90942	4.93002	4.51699	5.17861	4.19408	4.24199	3.15353	4.94499	4.65281	4.02309	4.89737	3.78561
ENSG00000005469	CROT	4.3657	4.54101	4.46268	3.11462	2.67375	5.77005	2.25433	0.151408	4.23904	3.62084	3.46766	3.59625	2.45966	3.75946	4.40178	2.67055	3.69613	4.57518	3.15347	4.58934
ENSG00000005471	ABCB4	0.478299	0.83649	0.094736	0.0555696	0.0784535	1.58999	0.0592648	0.125647	0.515635	0.258427	0.476205	0.0450016	0.263512	0.0553618	0.14556	0.092807	0	0.12054	0.0684091	0.140287
ENSG00000005483	KMT2E	3.80921	4.59636	4.59362	3.58651	5.23761	4.44676	4.19358	3.95318	4.66045	3.54939	3.21371	2.43309	2.60429	3.99173	5.05268	3.71837	4.49874	4.22393	3.77957	4.54689
ENSG00000005486	RHBDD2	6.27239	5.48321	5.62005	5.49558	4.33502	5.61622	4.42365	5.41434	6.0261	5.9137	6.77841	6.23955	6.11524	5.91192	5.83986	6.21746	5.19576	5.99807	5.3641	4.77944
ENSG00000005513	SOX8	0.0509331	0.0517143	1.15968	0.028333	0.0828	0.0962913	0	0.364894	0.547377	2.12908	1.65562	3.15426	2.98456	0.612953	0.0303857	0.302255	0.148302	0.903946	0.264049	0.0413278
ENSG00000005700	IBTK	3.63803	3.90676	4.11201	4.7702	4.25012	3.68302	4.33784	3.83415	4.00367	3.343	3.28564	3.38832	3.90531	4.73145	3.69721	4.22	4.17329	3.63907	3.67543	4.49374
ENSG00000005801	ZNF195	4.0861	4.31797	4.81974	3.41297	5.11263	4.43762	4.46909	4.64975	4.32064	4.07883	3.64147	3.89963	3.63346	4.65182	3.94206	4.7792	4.62085	4.64977	4.72931	4.46929
ENSG00000005810	MYCBP2	4.24761	4.5299	4.64096	4.057	4.19874	4.37047	4.45799	6.24012	4.15947	4.83547	5.12428	5.20637	3.36786	6.10877	3.80331	3.15388	4.34845	4.00304	3.90157	4.55059
ENSG00000005812	FBXL3	3.54914	3.73917	4.34435	3.85276	4.1413	3.37731	3.76219	4.40737	3.61123	3.33925	3.51405	3.04226	3.2133	4.36054	3.338	4.21548	4.05201	3.26577	3.72098	4.44832
ENSG00000005844	ITGAL	2.01507	0.144221	1.61105	0.0978835	0.299659	0.113164	0	0.0905049	0.370665	0.0850788	1.80445	0.384844	1.25923	0.109436	0.31967	0.215036	0.128846	0.121378	0.120307	0
ENSG00000005882	PDK2	4.3653	2.96028	4.20162	4.44579	2.65514	2.93325	3.13838	0.42012	3.72709	4.77415	4.59742	5.28496	5.61444	4.57286	3.31799	3.86021	4.9462	3.93026	5.52158	4.52153
ENSG00000005884	ITGA3	2.62781	7.45542	2.94939	7.90562	2.37872	7.56788	4.58716	2.36904	6.46315	2.30556	1.69156	2.79671	2.87057	3.93839	7.65719	3.85012	8.22269	2.95255	7.15225	3.54032
ENSG00000005889	ZFX	3.91107	4.07905	3.62683	3.62559	4.14034	4.08367	3.78394	3.35983	3.48043	3.20226	2.88769	3.01799	2.92177	3.92982	4.24286	3.84925	4.15772	3.7266	3.52682	4.45859
ENSG00000005893	LAMP2	4.92946	6.86605	5.82417	5.14352	5.30086	7.07468	5.96728	6.05487	6.5836	5.91093	5.926	6.27857	6.40769	5.74923	6.99202	6.34854	6.54434	6.05728	6.25779	5.40544
ENSG00000005961	ITGA2B	2.0743	2.37277	0.739623	1.21542	0.322011	0.783629	1.21689	0.678926	2.71828	1.45811	1.38215	1.01806	0.88936	0.990835	2.20927	1.93305	1.1227	1.41179	1.38913	0.922078
ENSG00000005981	ASB4	0.229103	0.150479	0.256544	0.138747	0.330691	0.0979479	0.133809	0.176418	0.252464	0.138469	0.0575297	0.105336	0.0947915	0.267352	0.258489	0.157173	0.343345	0.10511	0.29223	0.235288
ENSG00000006007	GDE1	5.55966	5.76046	4.99495	5.97422	5.57225	6.41524	5.5483	6.17808	5.57504	6.20547	6.13261	5.57876	6.18626	6.13419	6.00282	4.95702	5.25273	5.80102	5.83546	5.09158
ENSG00000006015	REX1BD	5.75526	4.42398	5.50519	4.83659	4.86879	4.54781	5.3569	4.60358	4.38549	5.05828	5.78297	5.90339	5.51301	4.18293	4.72284	4.95367	4.8215	5.73722	4.87182	5.15029
ENSG00000006016	CRLF1	2.93978	3.31341	5.67122	2.5978	2.80373	2.49048	2.69329	2.73862	4.1901	2.33331	2.90492	2.71863	1.75978	1.40186	2.94338	6.20343	1.54361	2.80129	1.31982	2.74179
ENSG00000006025	OSBPL7	0.0357556	2.87588	0	1.72778	1.75534	3.1111	0	0	1.72444	2.03946	0.611026	0.0367532	0.0747822	2.52986	3.07528	2.05383	2.67997	0.290237	3.15218	2.43484
ENSG00000006042	TMEM98	4.69395	2.72065	4.2664	4.82279	6.19435	0.949724	1.9553	4.67934	2.90052	5.69722	5.5344	5.45139	5.14056	5.33165	1.49356	4.29949	5.18305	5.48165	4.54516	6.43639
ENSG00000006047	YBX2	4.50742	3.26855	4.38784	2.29037	0.271047	1.74801	0.154954	5.97628	2.45776	1.15407	1.24992	0.928553	0.77869	0.646281	3.49069	1.91504	0.173124	0.482956	0.236384	0
ENSG00000006062	MAP3K14	2.61023	2.98985	3.46889	5.21364	1.55012	3.97079	3.14018	4.61489	2.48694	3.11855	2.67737	3.21927	2.60521	1.29728	3.10864	2.63029	3.45276	1.59203	3.24685	1.97644
ENSG00000006071	ABCC8	1.61008	0.0719762	0.358083	0	2.46053	0	0.183182	0.0439763	2.44695	1.49362	0.725322	1.74741	1.65059	0.662837	0.0845712	2.46	0.104145	0.374125	0.0971885	2.6994
ENSG00000006116	CACNG3	0.0161516	0.211904	0.0596846	0.0310394	0	0	0	0.0286493	0.058393	0	0.0317249	0.0083266	0	0.0347981	0	0.0865973	0	0.0763985	0	0.0452561
ENSG00000006118	TMEM132A	5.47282	6.58846	4.86773	5.48265	5.24929	6.55882	5.18264	6.56489	6.44774	6.30121	6.01852	6.80605	5.96308	4.9377	6.93655	5.59519	3.89562	6.67814	4.45087	4.27419
ENSG00000006125	AP2B1	6.03715	6.5587	6.11983	7.41745	6.45179	6.93007	6.71105	5.95683	6.46295	6.84394	7.04994	7.09376	7.43868	6.31411	6.48752	6.24941	6.94719	6.18787	7.05412	6.36244
ENSG00000006194	ZNF263	4.87889	4.09983	4.22905	3.70322	4.9211	4.11091	4.2474	4.37163	3.97508	4.69899	4.63585	5.18853	5.39078	4.56832	4.17766	4.60933	3.99596	4.22691	4.45859	4.26652
ENSG00000006210	CX3CL1	3.24676	4.29922	6.27165	0.428341	2.36151	4.56919	0.0298529	0	3.8751	0.0277418	0	0.0652191	0.0278907	0.0278682	4.88565	2.34165	0.127282	0.0910858	0.0407024	0.205084
ENSG00000006282	SPATA20	5.98932	4.1857	4.89953	5.76775	6.14696	4.13811	4.54715	4.31941	6.02096	5.63687	5.73454	6.74877	6.43537	4.92588	4.85385	4.29717	5.60148	4.18553	5.27711	6.48894
ENSG00000006283	CACNA1G	0.860412	0.157237	0.619243	1.31322	1.0197	0.103474	0.300296	0.0420236	0.292967	0.0191364	0.045939	0.162751	0.0908594	0.0619554	0.470313	0.632855	0.405771	0.111221	0.293204	1.73659
ENSG00000006327	TNFRSF12A	4.02178	7.32069	3.44043	6.94513	0.404759	8.00951	7.30407	5.35183	6.35678	3.40084	3.83126	3.67674	4.91147	4.10158	7.49814	3.64421	7.25039	4.14394	6.43737	0.692563
ENSG00000006377	DLX6	0.0336061	1.5244	1.88625	0.509238	1.35367	2.30082	4.98304	0	1.48646	0.0394703	0	0.012725	0.0529679	0.153285	2.22914	2.78129	0	2.46586	0.0582961	1.76731
ENSG00000006432	MAP3K9	2.51931	3.04398	1.98987	2.94196	2.39511	2.91131	3.16313	2.98003	2.53121	1.88773	2.3774	2.42239	2.46804	2.6205	2.71253	3.60932	3.56808	2.95091	3.07377	2.27513
ENSG00000006451	RALA	4.42813	4.95002	4.63067	4.31347	5.0994	5.21054	4.8941	4.19658	4.47434	3.6297	4.0658	3.98412	4.12246	4.81375	4.91962	5.31068	4.6622	4.51504	4.88267	4.76173
ENSG00000006453	BAIAP2L1	3.92179	5.56906	5.09655	5.51418	4.81655	6.01351	5.27321	5.01937	5.5198	5.0893	5.47607	5.0731	5.27264	4.58798	6.06764	4.02931	3.32481	5.37879	4.41383	4.56488
ENSG00000006459	KDM7A	2.76813	1.97559	2.32587	1.63568	3.70588	1.84699	1.25558	3.26949	2.41845	2.00135	2.43986	1.49593	1.58065	2.53904	1.9516	2.70791	1.08323	2.56679	0.826242	3.01676
ENSG00000006468	ETV1	3.62011	1.67283	2.42585	0.100654	0.940676	1.27998	0.0613978	0	4.94066	0.065459	0.10158	4.91075	0.112609	9.05323	0.796368	3.45056	5.35276	3.01853	4.4922	0.530381
ENSG00000006530	AGK	4.88072	3.83951	4.51817	4.11237	4.79247	4.01744	3.77037	4.06721	3.96469	4.9026	5.11459	4.9954	4.18838	5.22551	4.03247	3.40925	4.35833	4.25494	4.36513	4.61006
ENSG00000006534	ALDH3B1	1.31206	3.13204	2.49736	6.45514	2.12348	3.81373	2.11994	1.06634	2.84556	1.51381	1.44965	2.0295	2.97185	0.510169	3.12166	2.22381	3.06175	1.32404	4.00511	2.05185
ENSG00000006555	TTC22	0.0657193	3.29353	0.125727	1.88252	0.0904976	3.21191	0.0761059	0.0586831	2.88724	0.0268068	0.0951369	0.0839343	0.153673	0.102304	3.7524	0.0772711	0.890445	0.0682849	2.54093	0.697431
ENSG00000006576	PHTF2	4.49847	4.80418	4.87031	3.99186	3.57058	4.5701	3.69181	4.47648	4.46838	3.79609	4.10647	2.98213	2.62938	3.1572	4.78268	4.18352	4.39641	3.84285	4.49438	3.97315
ENSG00000006606	CCL26	0.0659072	2.50892	0	0.444854	0	2.01143	0	0.154853	1.84936	0	0	0.137835	0.273649	0	2.24028	0	2.89005	0	0.543695	0
ENSG00000006607	FARP2	3.90567	4.36513	4.6867	4.08196	4.63501	4.30155	4.67267	5.64218	4.79934	4.93221	4.81135	5.41157	4.64918	4.34862	4.23462	4.47699	4.99557	4.56887	3.48875	5.08112
ENSG00000006611	USH1C	1.49435	0.102899	0.385545	1.98545	0.34088	0	0.535376	0.318234	0.160018	0.123265	0.0907884	0.0846715	0.769172	0	0.229373	1.42572	0	0.181216	0	0.108926
ENSG00000006625	GGCT	6.29385	6.5332	7.13463	5.27596	6.35325	6.73063	5.73046	7.0375	5.57077	6.74105	6.89945	6.09726	6.53871	6.63172	6.4223	6.74179	5.87285	7.31775	6.40868	6.01854
ENSG00000006634	DBF4	4.31745	5.30746	5.15723	4.94887	4.18815	5.68778	5.23521	4.89133	5.07661	4.40251	4.75508	3.30978	2.7644	4.15727	5.42262	5.22386	5.01337	4.95409	4.79356	4.39431
ENSG00000006638	TBXA2R	1.42622	0.213317	1.85625	1.98722	0.571098	0.166029	1.56881	0.0458915	1.13954	0.123258	0.297121	0.324058	0.508685	0.472174	0.104638	0.320912	1.95124	0.773866	1.63376	0.52966
ENSG00000006652	IFRD1	6.5136	5.11758	5.27387	5.10674	5.6354	5.46241	5.11953	5.48987	4.82548	4.90177	5.18941	4.29418	4.88493	5.80807	5.02621	4.96771	5.50074	6.03656	4.85057	5.74683
ENSG00000006695	COX10	3.27888	3.51074	3.20535	3.12904	3.13053	4.01694	3.33268	3.58227	3.54718	3.66128	3.38088	3.57887	3.12908	3.21431	3.48554	2.3102	2.84398	3.4281	2.76053	3.17052
ENSG00000006704	GTF2IRD1	3.97364	4.65152	3.10904	3.95831	3.89199	4.5677	4.27467	3.63808	4.49631	4.08463	4.00578	3.83797	4.02412	3.82826	4.64037	4.1949	3.35952	4.43968	3.57862	3.74501
ENSG00000006712	PAF1	5.41297	4.55246	5.31106	5.86128	4.20791	4.99768	5.63036	5.64308	4.66556	5.19647	5.72672	5.60897	5.69361	4.76847	4.57173	4.54753	4.72007	5.47783	4.52981	5.27458
ENSG00000006715	VPS41	4.79144	4.53929	5.05854	5.31486	5.67379	5.08248	6.22893	4.28568	4.60981	4.0824	4.05251	4.76914	4.78078	4.31993	4.89649	4.91307	5.0464	3.70839	5.77258	5.13757
ENSG00000006740	ARHGAP44	1.07579	0.829763	2.52619	2.87638	0.316802	0.174848	1.68343	0.95384	1.24914	2.92774	3.20016	3.65976	3.93242	0.382293	0.331124	2.84943	0.172904	2.04257	1.10131	1.97555
ENSG00000006744	ELAC2	5.11308	5.17659	5.28633	5.97953	4.94544	5.50551	5.97397	6.03079	5.34415	5.96801	6.15938	6.23448	6.52495	5.55547	5.4923	4.2643	5.22198	5.89389	5.34387	5.43295
ENSG00000006747	SCIN	3.56524	0.205317	0.223112	0.405083	4.05746	0.344936	7.93975	2.464	1.54099	0.919801	1.31986	0.887973	0.326304	2.89716	0.203491	5.43971	0.625973	2.96053	1.99971	3.29273
ENSG00000006756	ARSD	3.78332	4.12859	2.97373	1.83166	5.255	3.29689	3.38026	0.604654	3.46674	4.1855	3.83403	4.53213	5.04727	3.66431	3.53321	2.20213	1.8217	2.5695	3.34464	4.51439
ENSG00000006757	PNPLA4	3.60927	5.33558	3.41147	3.73633	4.26794	5.45175	0.286935	1.90184	4.56558	4.57716	4.88603	5.56738	5.56989	4.39308	5.87762	1.39743	3.8166	4.02408	4.59579	4.42338
ENSG00000006788	MYH13	0	0	0	0	0.725289	0	0	0	0	0	0.0324489	0.00855047	0.088301	0	0.0171877	0	0	0	0	0.256793
ENSG00000006831	ADIPOR2	4.93171	5.76976	5.17448	4.88009	5.00453	5.67693	4.98186	4.61264	5.24774	4.75221	4.81831	4.45877	4.62067	4.51043	5.77362	4.82686	4.30682	4.51472	4.10265	5.19278
ENSG00000006837	CDKL3	2.43937	1.45859	2.08549	2.12405	2.06523	1.13234	1.78675	1.06371	1.32081	1.89169	1.35535	1.20368	1.85522	2.74847	1.74236	1.00627	1.36117	1.74606	2.15593	2.12645
ENSG00000007038	PRSS21	4.69251	7.28415	5.85465	0	0	7.66463	0	2.98426	6.83039	0	0.275066	0.321	0.424548	0.435689	7.83682	0	0	0	0	0
ENSG00000007047	MARK4	3.49015	3.32849	3.52149	4.23479	3.89137	3.27501	3.23946	3.84609	2.87639	3.11886	2.65635	3.71138	3.39884	3.84643	3.85038	3.01292	3.26837	4.19569	3.36728	3.68077
ENSG00000007062	PROM1	0.0237879	3.12184	0.540931	0.0484345	0.127462	4.02516	3.89085	0.083023	2.65842	0.0752183	0	0.0244544	0.0511363	0.0274112	3.61508	0.891175	0.291284	0.0877186	0	0.0663399
ENSG00000007080	CCDC124	6.68242	5.8467	6.30877	6.30656	5.77061	6.23909	7.24971	6.44733	5.78261	7.11067	7.5622	7.58414	7.21407	5.94669	5.77638	6.46384	6.526	6.70802	6.65169	6.10665
ENSG00000007168	PAFAH1B1	5.51153	6.39875	5.93536	6.755	5.96374	7.00106	6.04786	6.02264	6.08385	6.0177	5.6935	5.36868	5.89851	5.50958	6.75969	5.25884	6.10809	5.69533	5.57661	6.28906
ENSG00000007171	NOS2	0.0277148	0	0.0223844	0.194245	0	0	0	0.049009	0.0254405	0	0.0535632	0.0214203	0.0300495	0	0	0.360809	0.0377704	0	0	0
ENSG00000007174	DNAH9	0.113113	0.0848373	0.112375	0.0316056	0.0794893	0	0	0.101178	0.0263839	1.36421	1.74585	1.79101	0.3651	0	0.0230437	0	0.0737013	0.588813	0	1.26337
ENSG00000007202	KIAA0100	5.67639	5.63974	4.99903	7.25982	6.4403	6.3471	6.01626	6.64269	5.61207	6.73273	7.0351	6.98147	6.98318	6.126	5.53371	5.75224	5.57216	6.2068	5.90246	6.50247
ENSG00000007237	GAS7	0.0618682	0.0544804	1.21927	0.976115	0.165717	0.034986	0.0362755	0.0354875	0.0889643	0.0662961	0.728349	0.364073	0.618531	0.0669605	0.0809473	0.0543761	0.0256688	0.117838	0.0737194	0.211288
ENSG00000007255	TRAPPC6A	5.81789	4.62266	5.49457	1.62269	5.54694	3.17052	2.5769	4.44161	4.49947	4.2599	3.9247	5.09287	5.26624	4.90887	5.09884	4.4719	3.71827	3.9206	4.28913	5.81098
ENSG00000007264	MATK	5.11194	1.25905	4.27598	0.780603	4.40805	1.31038	3.61909	0	1.34453	1.41032	0.745598	0.685513	0.537905	0.516978	2.31866	0.827439	0.123271	3.4233	0.206942	4.39133
ENSG00000007314	SCN4A	0.0621785	0.0439685	0.0470328	0.0122001	0	0	0.0992963	0	0.067825	0.752069	0.0487306	0.0258994	0.0546808	0	0.432595	0	0	0	0.0884593	0
ENSG00000007341	ST7L	3.95089	4.0094	3.59426	4.00885	3.42989	4.45564	3.68354	2.76915	4.10664	4.40358	4.70401	4.53546	4.50947	3.61426	3.67042	3.93382	3.66284	4.36624	3.43854	3.01452
ENSG00000007350	TKTL1	0.189053	0.0692324	0.812208	1.06575	0	0	0.0909206	0.0701881	0.0722223	0.18286	1.12938	0.444239	0.0850608	0	0	0	0	0.0943547	0	0
ENSG00000007372	PAX6	3.66204	0.30556	3.70613	2.43705	0.317861	0.0882269	1.89184	4.20894	0.154488	0.0389246	0.137038	0.0815419	0.102372	1.65688	0.144899	0.388295	3.54847	0.390501	4.21052	0.552601
ENSG00000007376	RPUSD1	4.40339	4.07268	4.46571	4.55188	4.51416	5.16046	4.73685	5.62298	4.27165	4.98363	5.45524	5.83762	5.42742	4.51934	4.13595	3.99444	4.54776	5.41004	4.50133	4.28387
ENSG00000007384	RHBDF1	3.84473	4.07031	3.79711	3.35186	4.14726	3.99792	3.35966	4.44829	4.12098	3.1824	3.27873	3.77488	4.0908	4.14548	4.39713	6.56086	3.42212	3.27072	3.3613	3.54659
ENSG00000007392	LUC7L	4.55676	4.31584	5.16552	4.24956	4.44834	4.09093	5.37192	4.61826	4.20083	3.75706	4.2388	4.37982	3.69215	4.91304	3.99321	4.92294	4.01169	4.47352	4.19242	3.92282
ENSG00000007402	CACNA2D2	2.48422	0.698057	1.62147	2.01894	2.12081	0.383946	1.20795	0.66972	1.62413	1.40486	1.12946	2.29739	1.71019	1.11445	0.804006	3.74974	1.14029	1.56628	1.64353	1.97229
ENSG00000007516	BAIAP3	2.28049	1.49149	2.69588	1.0497	2.30192	0.886741	3.14835	1.97124	1.54885	3.64221	2.1632	3.21776	2.93866	1.55309	1.24147	2.27991	2.69977	1.67317	2.54434	1.688
ENSG00000007520	TSR3	5.29645	5.17859	4.03357	4.96593	4.50115	5.49439	5.65301	5.87149	4.75103	5.55793	5.68421	5.78765	5.84652	5.17235	5.13998	4.67014	5.35688	5.46274	5.2109	4.34328
ENSG00000007541	PIGQ	4.64345	4.46204	4.33874	4.23973	4.14603	5.09399	4.1822	4.98741	4.60505	4.24809	4.71231	5.29741	5.31622	3.94321	4.53185	4.69975	4.2237	4.24418	4.43671	3.90287
ENSG00000007545	CRAMP1	3.90491	3.66262	3.2287	2.85312	3.96908	3.36781	2.94637	4.15363	3.37909	3.67123	3.1747	3.31261	3.11548	3.62519	3.12941	3.63748	2.67022	3.627	2.84643	3.0901
ENSG00000007866	TEAD3	2.944	4.42559	3.85091	3.2087	2.66273	3.9099	1.72372	3.6421	3.82392	3.79806	3.49903	3.31921	4.02208	4.22746	4.42242	3.75785	2.88027	4.07105	3.87097	3.23868
ENSG00000007923	DNAJC11	4.83226	5.16644	5.43459	4.71953	5.07148	5.48414	5.71993	5.79781	4.74318	5.63726	5.49086	5.67448	5.38141	4.70836	4.59864	5.33364	6.06793	5.88744	5.93878	5.30157
ENSG00000007933	FMO3	0.296396	0.111203	0.13496	0.141626	1.02014	0	0	0.1815	0.185519	0.287196	0.10293	0.38438	0.481276	0.553885	0.305718	0.324236	0.303937	0.476787	0.284882	0.383088
ENSG00000007944	MYLIP	2.68362	3.85574	2.91869	2.96509	2.35893	3.73935	4.48259	3.44342	3.73105	3.69958	3.6487	3.06587	3.84171	3.2037	4.1648	4.56228	2.446	3.19358	3.18046	2.09933
ENSG00000007952	NOX1	0.945273	0.296246	0.444458	0.521041	0.23541	0.114318	0.498432	0.487851	0.270524	0.122805	0.238064	0.264324	0.276896	0.87247	0.156314	0.498497	0.221261	0.770662	0.654273	0.63292
ENSG00000007968	E2F2	4.25963	2.43641	3.02623	2.45895	1.64364	3.28867	3.5942	4.40968	2.4566	2.40077	2.36251	2.20704	1.23159	3.18834	2.60218	3.82538	1.72884	4.42034	2.60935	2.40338
ENSG00000008018	PSMB1	6.86873	7.26118	7.013	7.46164	6.84258	7.41772	7.35474	7.33025	6.80472	7.8505	7.30792	7.57999	7.65467	6.77268	7.30605	7.86545	7.14199	7.28054	6.93714	6.85893
ENSG00000008056	SYN1	2.10038	0.72655	0.130608	0.215254	0.900208	0	0.034414	0.0264131	0.0532083	0.0240086	0	0.0153043	0.0635271	0	0	2.98507	0.0749452	0	0	1.8699
ENSG00000008083	JARID2	2.15701	3.81655	3.23733	2.86747	2.33896	3.78077	2.80335	2.03569	3.56292	3.05206	2.78161	2.57963	2.80227	2.71079	3.86225	2.76363	2.20456	2.99451	2.36549	2.19583
ENSG00000008086	CDKL5	0.86437	1.49734	1.94224	1.56433	1.58042	0.349321	1.74969	1.47243	1.80516	1.61417	1.99123	1.15992	1.37892	0.512675	0.951728	1.87254	2.32808	0.995637	1.78892	2.21564
ENSG00000008128	CDK11A	2.28191	4.06354	3.73569	3.73376	3.76504	4.29112	4.76783	3.74618	4.3226	3.48313	3.13077	3.34954	3.87305	3.04877	4.36527	4.12862	3.56465	3.78552	3.62277	3.80276
ENSG00000008130	NADK	5.62853	5.18816	5.57035	5.48155	5.3904	5.3868	5.40587	6.02225	4.97359	5.9412	5.88965	5.83841	5.54725	5.75747	5.15451	5.71615	5.60408	5.46597	5.82524	5.99571
ENSG00000008196	TFAP2B	0.0502246	0	0.00933935	0	0	0	0.0203078	0.258713	0	0	0	0.00524577	0	0.0219971	0	0.250738	0.0260392	0.024479	0	0
ENSG00000008197	TFAP2D	0.628865	0	0	0	0	0	0	0	0	0	0	0	0	0	0	0.443151	0	0	0	0
ENSG00000008226	DLEC1	0.0926831	0.220444	0.186286	0.366457	0.0996265	0.789063	0.0617652	0.304503	0.0825159	0.394652	0.393183	0.32762	0.326432	0.243166	0.142454	0.318333	0.302163	0.211329	0.293104	0.248298
ENSG00000008256	CYTH3	4.28384	4.41878	4.96062	4.11436	3.3424	3.97854	4.35821	4.5404	4.25149	4.93154	4.62085	4.35659	3.27316	3.78336	4.29715	2.74996	4.54742	4.2367	4.18107	4.7312
ENSG00000008277	ADAM22	3.12871	1.57968	3.49472	2.86731	1.15056	1.21004	2.37613	2.36712	2.59136	2.53501	2.23217	2.29557	2.09151	2.53868	2.00066	3.47474	2.44063	2.76601	2.65772	1.56462
ENSG00000008282	SYPL1	5.11705	7.10217	6.35957	5.99906	6.33409	7.60107	5.9849	6.07939	6.61555	5.93843	6.47722	5.71244	6.03638	5.95053	7.20824	4.77684	6.52651	6.36334	6.28096	6.13477
ENSG00000008283	CYB561	6.30309	5.40417	6.16772	4.12577	5.38386	6.03785	4.4321	7.33052	5.92145	7.50696	7.34497	6.67685	7.26959	6.56948	6.01654	4.84852	5.32036	6.45456	6.03772	6.00478
ENSG00000008294	SPAG9	4.62395	5.27113	4.86895	5.38715	4.06859	5.56633	5.06441	4.52455	5.08293	4.06302	4.63971	3.40829	3.61855	3.66488	5.41807	4.2649	7.46109	3.7228	6.18716	4.85567
ENSG00000008300	CELSR3	4.76438	0.937553	2.12411	1.86609	3.27253	0.755165	1.06313	1.86189	1.50298	1.3408	1.52513	1.68574	1.45212	2.22986	1.22721	4.20557	1.56923	2.37483	0.753183	2.51462
ENSG00000008311	AASS	1.81353	3.6907	3.07205	1.2165	0.170862	3.68499	2.00013	0.574151	3.0495	1.50149	1.98468	1.42164	1.56809	1.78407	3.84542	1.69096	1.38753	2.60038	0.0926455	0.681466
ENSG00000008323	PLEKHG6	2.99382	1.09065	3.60276	3.57116	1.11631	2.60481	0.438737	0.34907	1.03378	3.3382	2.80621	1.08685	2.6035	2.9334	1.00859	2.14098	1.37108	2.12082	2.64613	2.93404
ENSG00000008324	SS18L2	4.0769	4.01695	4.33792	3.99418	4.42809	4.22352	4.69525	4.98546	4.16261	4.06217	3.9494	3.99262	3.36406	4.65359	3.87568	4.79343	5.04528	4.33737	4.7563	4.63714
ENSG00000008382	MPND	3.62794	3.42868	4.19374	2.24803	2.8848	3.4512	4.30175	3.63776	3.54764	4.08123	4.17822	4.51522	3.99436	3.60954	3.98137	4.17247	3.07488	4.10285	3.32262	2.59473
ENSG00000008394	MGST1	7.13014	8.62172	6.69706	8.94002	5.90548	8.50935	6.10273	6.52478	7.72539	7.69957	8.0992	7.81199	8.25588	6.61504	8.58603	6.61252	7.32897	7.34368	7.34234	6.72915
ENSG00000008405	CRY1	3.50439	3.13372	4.36478	2.45512	2.92777	2.70562	3.35543	4.55642	3.86543	3.55657	2.91679	3.06848	2.80241	3.97095	3.00797	4.1426	4.25072	3.18115	3.5773	3.7628
ENSG00000008438	PGLYRP1	0.163318	0.503528	0.173497	0.298249	0	0.734623	0.353388	0.398008	0.713617	0.364055	0.302714	0.205148	0	0	0.167657	0.409683	0.205141	0	0	0
ENSG00000008441	NFIX	7.40984	4.17634	7.53057	2.75759	6.84387	4.07088	1.17922	7.78119	6.46549	8.59934	8.624	8.74341	9.02613	6.47091	4.59941	3.79188	6.94318	8.67948	6.33437	7.28374
ENSG00000008513	ST3GAL1	4.94349	4.28539	5.09248	1.36425	0.866352	4.6947	0.30839	5.07017	5.76329	5.89351	6.02224	7.32589	7.26893	7.07508	4.76471	1.10971	7.65664	5.88961	6.41593	1.66253
ENSG00000008516	MMP25	0.790759	0.31888	0.464307	0.11139	0.782916	0.922883	0.254812	0.332383	0.971088	0.756548	0.122651	0.631481	1.30052	0.108583	0.685882	0.27336	0.341455	1.04219	0.173829	0.848312
ENSG00000008517	IL32	0.181417	2.41266	0.265013	4.91335	0.473265	5.15467	0	0.13157	5.7991	1.3119	1.1346	2.48944	3.71131	0	3.72672	3.5368	2.57493	0.125255	2.22989	0.144918
ENSG00000008710	PKD1	4.986	5.27007	4.87813	3.87235	4.63414	4.96851	4.68246	4.941	4.96355	4.99065	5.24725	5.55722	5.68012	5.514	5.12541	5.31464	3.84408	5.29482	4.63075	4.00683
ENSG00000008735	MAPK8IP2	5.54487	0.595906	4.62812	2.14475	3.51779	0.680677	3.28694	2.14106	2.45843	3.1113	4.48788	3.85082	2.13906	3.22042	0.779496	3.70142	0.959603	2.9618	0.527205	3.93766
ENSG00000008838	MED24	4.87661	5.28387	5.47078	5.22659	5.57703	4.954	5.09607	5.41878	5.03177	5.35796	4.84647	5.45016	5.38658	4.78614	4.55714	4.99792	4.72808	5.24403	4.94482	5.19911
ENSG00000008853	RHOBTB2	3.41269	2.73079	3.57319	4.5085	3.12758	2.00664	3.61462	3.94998	2.30432	3.53822	3.55049	3.26119	3.09986	3.7189	2.48225	2.41404	3.62737	3.67731	3.13994	2.77928
ENSG00000008869	HEATR5B	3.22767	2.83149	3.51648	2.42562	3.54966	3.53938	3.49794	3.5734	3.57341	2.9717	2.9924	2.8845	2.74046	3.5972	2.82184	2.77134	3.00194	3.17478	2.69167	3.75076
ENSG00000008952	SEC62	3.82735	5.88423	5.1797	5.48789	6.27213	6.36791	5.02802	5.46637	5.50801	4.25236	4.11825	3.56011	4.53428	5.28056	5.84923	4.90013	5.91451	4.44367	5.77435	5.8881
ENSG00000008988	RPS20	10.0696	10.5381	10.6949	10.1962	11.0932	10.8094	10.6183	8.92776	10.1912	10.4722	10.0078	10.423	10.6238	10.2534	10.7151	10.3974	7.93875	10.7556	8.73998	10.6636
ENSG00000009307	CSDE1	7.13505	7.9537	7.09172	7.27804	8.04547	8.33077	7.73753	7.49997	8.06174	7.8742	7.603	7.61405	7.9735	7.45551	7.90836	7.5001	7.88811	8.55707	7.47558	7.77997
ENSG00000009335	UBE3C	5.28699	5.08825	5.78481	5.61467	6.18732	5.36898	5.27351	6.22972	5.2432	5.87717	6.19622	5.62926	5.36527	5.50567	5.25164	3.90827	5.839	5.52245	5.15411	5.72603
ENSG00000009413	REV3L	2.85098	3.95503	3.89953	3.54661	3.87111	3.25529	4.37355	3.23304	3.54916	2.3792	1.71462	2.09462	2.94025	4.59051	3.77155	4.27797	3.10552	3.42454	3.89101	3.26764
ENSG00000009694	TENM1	0.744627	2.31619	0.218516	0	0	1.48598	0.0270886	0.244883	2.5276	3.83964	2.34782	0.257934	1.23805	1.13944	1.23696	0.697093	0.950606	0.202528	0.523782	0.0165528
ENSG00000009709	PAX7	0.0112966	2.61878	1.687	0	0	3.13694	0	0.452732	2.1381	0	0	0	0.048404	0	2.59315	0	0	0	0	0
ENSG00000009724	MASP2	0.446812	0.544023	1.18002	0.84856	2.09668	0.185679	0.552011	0.736295	0.740456	1.23878	0.709212	0.68211	0.681799	0.877874	0.466266	1.10515	1.17643	1.15887	1.12408	1.62336
ENSG00000009765	IYD	0.0919712	0.0546913	0.540623	0.0361367	1.46246	0.0715484	0.403473	1.58448	0.14017	2.3334	1.14927	1.43474	2.51149	0.316498	0.101706	0.122021	0.0479425	0.136076	0.0851228	0.909969
ENSG00000009780	FAM76A	2.51857	3.00695	2.56228	1.65939	2.34109	2.86942	2.97956	2.78455	2.77024	2.46567	2.86105	3.06451	2.43142	2.76318	3.40768	3.60094	2.57107	2.84336	2.82287	2.0021
ENSG00000009790	TRAF3IP3	0.115158	0.770274	1.00422	0.236243	0.104788	0.24587	0.0506257	0.849141	0.460245	0.1579	0.141347	0.143553	0.0476357	0.262746	0.254418	0.519486	0.59575	0.358656	0.24406	0.377181
ENSG00000009830	POMT2	4.07036	4.87573	4.40781	4.27898	4.01718	5.42951	4.95132	4.24358	4.66455	3.77786	4.82041	5.00285	4.71093	3.78083	4.61392	4.63849	4.43287	4.57837	4.55896	4.06745
ENSG00000009844	VTA1	4.66001	4.96268	5.36185	4.90737	4.30658	5.06593	4.84963	5.04055	5.23393	4.83338	4.2115	6.36216	5.73482	4.8598	4.75939	5.57491	5.14297	4.36805	5.80235	4.31446
ENSG00000009950	MLXIPL	1.80276	3.36695	4.02043	1.73112	1.76344	3.11077	2.41144	1.88223	2.91814	1.57185	1.29188	2.45761	1.72116	0.0914732	3.8238	1.17424	0.158843	0.828443	1.75825	1.39596
ENSG00000009954	BAZ1B	5.85756	5.63167	5.9001	5.71047	5.48713	5.96875	5.32482	5.30245	5.2569	5.40088	5.44498	5.0426	4.84651	5.76759	5.58344	5.76799	5.67364	5.985	5.42624	5.35751
ENSG00000010017	RANBP9	4.45599	4.88473	4.36628	4.92795	2.61304	5.2256	3.83518	4.43722	4.43502	4.36525	4.66266	3.91552	4.89502	4.62263	4.96101	5.17564	4.47811	4.57953	4.52939	2.60536
ENSG00000010030	ETV7	1.3793	1.04466	1.39939	1.06795	0.832632	0.728151	0.702323	0.880329	1.56342	0.859076	0.894303	0.836168	0.694158	1.47783	1.1426	2.58885	0.311922	0.687629	0.741787	0.340248
ENSG00000010072	SPRTN	3.73382	3.01959	4.16307	3.24205	2.29127	3.32088	3.79507	3.86943	2.92296	2.95281	3.11441	2.42273	2.72877	2.96881	2.82737	3.62492	3.33652	2.84182	3.24313	2.82224
ENSG00000010165	METTL13	5.08948	4.1606	4.6982	4.86539	3.39072	4.3486	5.17463	5.42405	3.56051	5.22029	4.78658	4.9979	4.60736	4.06405	3.56728	4.23349	6.25994	5.28821	5.92804	3.61672
ENSG00000010219	DYRK4	4.3837	4.06844	4.91329	3.28886	4.02531	4.08381	3.75509	3.7928	3.41822	4.98128	4.82443	4.5591	5.25375	5.25136	4.10799	3.25914	4.64863	4.64823	4.46505	4.3989
ENSG00000010244	ZNF207	6.36391	6.39322	6.29197	6.48857	7.14168	6.66197	6.41103	6.69605	6.12993	6.74992	6.62181	6.8207	6.61964	6.46551	6.39954	6.565	6.26374	6.40407	6.00349	7.12754
ENSG00000010256	UQCRC1	8.18486	7.53446	6.68242	7.09119	6.76596	7.61144	7.70651	8.20594	7.31755	8.01896	8.2603	8.40799	8.22513	7.08205	7.57326	7.25568	7.67179	7.45561	7.68151	7.1804
ENSG00000010270	STARD3NL	6.3327	5.64364	4.78326	5.45973	6.51068	6.30834	5.09962	4.40684	5.24767	4.85859	4.84958	4.64581	4.70189	5.34379	6.06531	4.68532	4.6622	5.88509	4.56972	6.50456
ENSG00000010278	CD9	7.16311	8.8764	8.09516	7.05421	7.92201	9.08657	6.67192	8.39127	8.56061	8.26712	8.94705	8.54026	8.93925	8.13192	9.14307	7.30474	6.56923	8.30651	6.99433	8.34742
ENSG00000010292	NCAPD2	6.10518	6.3842	6.4783	6.27611	4.9756	6.82304	5.51377	5.9667	5.99561	6.7685	6.66927	5.95041	4.79869	5.15398	6.70172	5.69415	5.82276	5.41939	5.26199	5.25291
ENSG00000010295	IFFO1	1.74651	0.609595	2.44324	0.299722	0.536424	0.0475144	0	0.324291	0	0.112017	0.159053	0.106777	0.184607	0.183782	0.268336	0.0364965	0.910321	0.198361	0.222334	0.0597598
ENSG00000010310	GIPR	0.899055	0.582285	0.540617	0.472226	0.542511	1.65964	0.821929	0.105218	0.253485	0.716118	0.656533	0.721599	0.0330274	0.65043	1.75385	0.830682	0.484175	0.303718	0.709271	0.856449
ENSG00000010318	PHF7	3.03971	3.36335	3.36433	2.77823	1.57565	3.03745	2.34527	3.38765	2.97731	2.58059	4.0215	3.11845	2.82586	3.04087	3.15653	3.66787	2.54972	2.13764	3.01959	2.15627
ENSG00000010319	SEMA3G	0.740899	0	0.380071	0.69343	0.0371079	0.0594023	1.19469	2.80032	0.842791	1.66763	1.73576	2.29776	1.63133	2.31815	0.0550397	0.0247048	0.321616	0.0480435	0.179699	0
ENSG00000010322	NISCH	4.80141	4.28359	4.9618	4.50749	5.53829	3.84779	5.29096	5.26691	5.08246	4.44132	4.74284	5.27777	5.48131	4.96061	4.68688	5.56355	5.27028	4.84098	4.91418	5.52275
ENSG00000010327	STAB1	0.349192	0.0805246	0.326622	0.0448301	0	0.367656	0.290944	0.512282	0.292612	1.06349	0.252386	0.620508	0.239824	0	0	0.54596	0	0.0558361	0.0917553	0.0964656
ENSG00000010361	FUZ	3.5675	2.71881	2.65729	2.12677	3.95273	1.88987	4.48946	0.445607	3.09271	2.6239	2.40997	3.21838	2.78367	3.22775	2.14095	3.77674	2.83662	3.44178	2.94655	4.21431
ENSG00000010404	IDS	3.85348	4.79082	3.83678	5.55145	3.63327	5.3047	4.20326	4.0749	5.10292	3.56138	3.66888	4.22686	4.45401	3.25637	5.24095	4.13896	5.57481	3.97315	5.74185	4.19645
ENSG00000010438	PRSS3	1.27456	3.49649	0.214511	0.299218	2.75578	0.486504	0	0	0.409584	0.891331	0.860467	0.51571	2.2882	4.27661	0.211032	0.5255	7.62535	0	6.37108	3.81648
ENSG00000010539	ZNF200	2.62556	2.83473	2.70612	2.66359	2.7892	3.04065	3.00294	2.49291	2.5346	2.15739	2.63087	2.53767	2.82458	3.51613	2.69254	2.34026	2.70226	2.5849	2.62066	2.70637
ENSG00000010610	CD4	1.28201	0	0.359697	0.149315	0.275483	0	0	0.919402	0.285443	0.622837	0.421246	0.281993	0.0708962	0.659159	0.209185	0.0491435	0.0681448	1.88894	0	0.395636
ENSG00000010626	LRRC23	2.86476	3.01572	3.16657	3.01952	2.70265	3.55936	2.77188	3.02709	2.80936	3.15001	3.37678	3.79882	4.07087	2.84876	3.56844	2.11851	2.66158	2.24341	2.75939	2.541
ENSG00000010671	BTK	0.0989191	0.169502	0.355392	0.0644669	0	0.0745223	0	0.116749	0	0.156055	0.0480017	0.0346741	0	0	0	0.0447011	0.0622815	0	0.0794442	0.264092
ENSG00000010704	HFE	0.335236	3.24939	0.125697	3.65229	1.09835	4.07597	1.25949	0.0475778	3.01943	2.89165	2.29114	1.90499	2.01919	0.267903	3.8597	0.0966887	0.104384	0	0.85024	0.213889
ENSG00000010803	SCMH1	4.87936	4.26035	4.77706	4.31359	5.68349	4.42754	4.03583	4.47224	4.63268	6.05344	6.08519	5.77024	5.38379	6.39033	4.85998	5.00885	4.38541	6.22784	4.54641	5.48653
ENSG00000010810	FYN	3.71862	2.7702	2.5462	1.58472	3.54844	0.30198	1.75715	0.830454	2.25052	1.06475	1.59808	2.54346	3.41543	4.14474	2.70465	5.63936	3.57501	1.62354	4.01789	2.67765
ENSG00000010818	HIVEP2	3.01113	3.40659	3.07366	2.6614	2.67526	2.09774	1.07342	2.6612	2.84231	3.91122	1.90132	2.3399	3.44402	3.89686	2.68103	3.20155	4.54581	2.49157	4.35956	3.19706
ENSG00000011007	ELOA	4.69671	4.37775	4.62437	4.86308	4.81833	4.89332	5.34668	4.88481	3.97026	4.50878	4.35753	4.69417	3.93403	4.58984	4.31138	3.70789	5.29111	5.82311	5.03558	4.9223
ENSG00000011009	LYPLA2	5.12173	5.32185	4.93214	5.5837	5.22016	5.56947	6.03404	5.74356	4.84032	4.47902	4.68528	5.2626	4.38633	5.22729	5.22406	4.29194	5.70481	7.05655	6.04532	4.79956
ENSG00000011021	CLCN6	2.40394	2.93042	2.82336	2.16521	2.79386	3.26972	3.25269	2.79997	2.7657	2.03333	2.3756	2.67773	2.47749	3.25208	2.75477	3.28402	3.07147	2.74757	2.53884	3.21335
ENSG00000011028	MRC2	1.58676	4.3003	1.88652	4.12071	1.59252	3.42477	5.08755	0.448689	4.40655	0.1456	0	0.0749167	0.0578417	0.218467	4.65756	1.12006	5.02129	0.0324711	3.02303	0.0749877
ENSG00000011052	NME1-NME2	5.01047	5.44677	5.35589	4.5034	2.82711	4.80613	5.37417	4.71537	4.71664	5.50162	6.28169	5.244	4.53983	5.6385	5.49808	3.61745	4.97857	5.70733	4.76253	0.73034
ENSG00000011105	TSPAN9	0.698681	3.34802	1.65056	3.77535	5.16705	3.62797	2.352	3.935	3.04636	4.86294	4.23374	4.08718	4.84489	3.31105	3.74215	0.268701	3.11674	3.01626	2.03375	5.40115
ENSG00000011114	BTBD7	3.23348	3.58983	3.57104	4.39392	3.85839	3.37199	4.83902	3.62047	3.57668	3.10053	3.63633	3.17012	3.43441	4.15696	3.68534	4.14075	5.16429	3.14804	3.95795	3.67677
ENSG00000011132	APBA3	3.71517	3.06959	3.40872	3.91812	3.47189	2.41827	3.73012	2.73839	2.98548	3.49822	3.86381	4.17788	4.45984	3.29088	3.60846	3.35203	3.2922	4.0989	2.83223	3.5584
ENSG00000011143	MKS1	4.25626	3.44606	3.57904	3.3403	2.23502	3.20539	3.73067	3.76897	3.41175	4.65068	4.60815	4.76311	4.26788	4.05138	3.4562	3.77882	4.13309	3.23348	4.2856	3.22841
ENSG00000011198	ABHD5	3.61368	3.3813	3.60163	2.7248	3.1558	3.74483	3.6653	4.94607	3.66962	3.64144	3.86501	3.83133	4.07297	3.86792	3.28554	4.1093	4.54011	3.96871	4.31604	3.44128
ENSG00000011201	ANOS1	1.01312	4.97893	1.4004	0.850165	0.287515	5.47715	0	1.76572	4.5927	0	0	0.00594477	1.49804	0.0249091	5.12268	3.51324	1.4995	1.41479	2.91812	0.166675
ENSG00000011243	AKAP8L	5.19646	4.508	4.9719	4.6411	6.07353	4.12273	5.11344	4.3018	4.57118	4.71181	4.59408	5.19294	5.21376	4.7283	4.52283	5.42046	4.90255	5.01612	4.7115	5.35962
ENSG00000011258	MBTD1	2.8807	3.03636	2.96894	2.20174	4.45558	2.57159	2.94725	4.06451	2.99696	2.68143	2.33149	2.45323	2.90566	3.12464	2.83616	3.54154	3.11353	2.59614	3.17142	4.12566
ENSG00000011260	UTP18	4.29224	5.10903	4.8182	4.82155	4.77288	5.62038	5.17844	5.62692	4.67476	5.11288	4.99655	4.92245	5.07534	4.92452	4.99408	4.96187	5.75026	4.8847	5.40853	5.37728
ENSG00000011275	RNF216	4.35375	4.40439	4.20451	4.84342	3.30845	4.60116	4.23133	4.00896	3.97898	3.5142	3.5248	3.96447	4.01018	3.2224	4.64746	3.75038	4.23494	4.31108	4.48785	3.41434
ENSG00000011295	TTC19	4.82821	4.49681	4.59257	3.11149	5.36397	4.57209	4.69794	5.1578	4.86613	5.22985	4.77555	4.82463	4.86218	5.23721	4.8555	4.4062	4.62618	4.26298	4.57891	5.03591
ENSG00000011304	PTBP1	7.24744	7.4859	7.38753	7.99173	7.24582	7.79869	7.86607	7.74954	6.92903	7.7224	7.66676	7.96106	7.56551	7.224	7.27434	8.20765	7.28494	8.07774	7.41073	7.4952
ENSG00000011332	DPF1	0.970259	2.04557	1.97698	2.30605	0.616086	1.41335	1.84553	1.50943	2.85702	2.68151	2.47795	2.65911	2.45255	2.09816	0.833603	3.54933	2.42139	2.11283	2.12025	1.25975
ENSG00000011347	SYT7	4.39516	3.1599	3.97399	2.30295	6.11795	2.09848	0.642454	5.03358	3.79351	4.77528	4.9851	4.64894	4.77963	4.05009	2.74505	4.86984	1.44676	2.98171	3.85909	5.87374
ENSG00000011376	LARS2	4.64454	3.30437	3.80151	3.78875	3.70501	3.49958	4.36584	4.12968	4.24167	4.64571	4.53218	5.15769	4.54188	5.02404	3.44478	3.79604	4.25915	3.98192	4.33967	4.27264
ENSG00000011405	PIK3C2A	3.291	4.22509	3.66256	4.13416	4.30899	4.49955	4.0133	3.21686	4.433	3.28127	3.07379	2.82826	3.24347	4.40117	3.83114	4.70097	4.48954	4.31059	3.97304	5.1854
ENSG00000011422	PLAUR	2.09971	3.96941	3.1662	4.11406	0.979053	4.57014	2.12371	2.54943	2.66027	1.27574	0.744439	0.58292	0.747922	0.79227	3.87832	2.30024	5.74144	2.89749	4.90946	1.57988
ENSG00000011426	ANLN	4.51978	6.22313	6.089	6.44244	3.14703	6.60932	6.02498	5.28937	5.59187	4.14183	4.12583	3.46944	2.56587	3.34489	6.32919	5.1078	6.44295	4.48296	6.31721	4.24628
ENSG00000011451	WIZ	4.53875	4.21241	4.33073	4.24754	5.64029	4.47631	4.21798	5.12706	4.08623	4.71921	5.01954	5.25706	5.263	4.85753	4.15586	4.43625	4.69185	5.2659	4.32774	5.07449
ENSG00000011454	GPR21	3.75253	4.35094	4.54957	4.37476	5.84643	4.15179	3.55914	4.55131	4.34449	4.70696	4.12627	3.68814	3.34719	4.88288	4.61098	4.60421	3.31315	4.01347	3.657	5.14632
ENSG00000011465	DCN	0.961117	0.450776	7.96516	0.219533	0.154321	0.247505	0.133653	0.532422	0.292874	0	0	0.121418	0	0	1.40957	0.547349	0.280582	0.189634	0.980863	0.567493
ENSG00000011478	QPCTL	2.83268	3.10184	3.55692	4.00062	2.81874	3.84329	2.43146	3.93563	3.18328	3.22002	3.67729	3.34229	2.71962	2.24441	3.5824	1.93836	2.9627	3.88187	3.18575	2.98979
ENSG00000011485	PPP5C	5.85111	5.5462	5.71431	5.42322	5.36069	5.97408	6.00207	5.69215	4.75797	5.38981	5.79418	5.52457	5.30349	6.08578	5.34406	5.45511	5.51493	6.0805	4.79791	5.87426
ENSG00000011523	CEP68	2.15964	2.83073	2.68369	2.49785	2.83241	2.39339	2.55024	2.98413	2.83682	1.97597	1.49144	2.15151	2.17039	2.20834	3.05692	2.80546	2.52241	1.97452	2.53515	2.15371
ENSG00000011566	MAP4K3	3.14312	4.35373	4.02796	3.78242	3.66131	4.18468	3.77185	3.97531	4.29253	2.78556	1.73225	3.30222	1.57448	3.75576	4.29704	3.66415	5.09436	2.80598	4.92506	4.22965
ENSG00000011590	ZBTB32	0.679361	0.90599	1.07323	0.142709	1.75728	0.388484	0.36834	0.67527	0.410886	0.633256	0.903201	2.52438	2.00407	0.257694	0.737893	1.44298	0.146939	0.488468	0.893872	2.31582
ENSG00000011638	TMEM159	3.54942	5.3487	3.02773	3.47204	2.87229	4.63046	2.29081	5.36762	4.8327	4.54154	4.7461	4.01372	4.52974	4.25261	5.46837	3.74014	3.24221	4.59339	3.68941	3.48011
ENSG00000011677	GABRA3	1.69368	1.41382	1.53722	0.0555295	0.224308	2.52647	0.0406192	2.47041	1.74702	2.39643	1.62471	2.64215	3.40276	2.72034	1.5912	3.11509	0.10906	1.42429	0.342106	0.0493107
ENSG00000012048	BRCA1	4.99761	4.69214	5.43228	4.10837	3.95568	4.49982	4.22658	4.79801	4.1638	3.93251	4.00576	2.73985	3.23017	4.16859	4.26528	4.47491	3.72841	3.56733	3.95127	4.15986
ENSG00000012061	ERCC1	4.69341	5.98305	3.81383	5.21557	5.15968	5.43877	5.47465	4.88744	5.18424	5.20281	5.06988	5.48141	5.40704	4.27298	5.64648	3.43217	4.81447	6.03756	4.54852	5.45137
ENSG00000012124	CD22	0.0711633	0.451212	0.0709168	0.549435	0.0675796	0.083806	0.108835	0	0.0865617	0.353159	0	0.230581	0.3851	0.0414768	0.0749909	0	0.351161	0.112919	0.312661	0.25196
ENSG00000012171	SEMA3B	2.19292	1.94012	1.17244	1.28938	3.57657	0.996366	5.10748	2.38092	2.4628	1.61832	1.68041	3.24069	4.12923	2.1631	1.50676	2.57231	3.1165	1.81728	2.56175	2.59564
ENSG00000012174	MBTPS2	3.7485	4.20933	3.45999	3.32887	3.86911	4.77387	2.53965	2.90431	4.07829	3.62622	3.69577	3.69358	3.60151	3.72422	4.48168	2.91327	4.2064	3.15468	4.10798	4.41141
ENSG00000012211	PRICKLE3	3.73864	3.68257	3.67541	2.60064	1.38895	3.81069	3.39348	2.45132	2.86463	3.74044	4.20744	3.95908	3.50941	3.67251	3.50098	3.66527	3.44953	3.50384	3.8068	1.31755
ENSG00000012223	LTF	0	0	0	0	0.178254	0	0	0.312128	0.827652	1.1487	1.43286	2.08407	2.51824	0.769218	0.116888	1.24995	0	0.135295	0	1.69133
ENSG00000012232	EXTL3	4.30922	4.49842	3.97446	3.56049	2.70193	4.47018	4.85491	4.51934	4.25852	3.71359	3.81055	3.90754	3.84569	3.07035	4.70302	4.1482	4.31882	3.77416	3.57961	2.99817
ENSG00000012504	NR1H4	1.2966	0	0	0	0.542355	0	0	0.0579589	0	0	0	0	0	0	0	0	0	0	0	0.703047
ENSG00000012660	ELOVL5	6.08285	7.02068	6.63398	6.8511	6.2456	6.85116	5.96311	7.79082	6.95399	7.46983	8.74447	6.91595	5.99625	7.86213	7.20286	6.5259	6.72018	7.54418	5.86572	6.00655
ENSG00000012779	ALOX5	0.0501734	0.0585857	0.0181784	0	0.0915872	0.145009	0.0770269	0	1.20194	1.24681	0.98366	0.226283	0.0720403	0.131958	0.0528556	3.29654	0	0.177966	0	1.21012
ENSG00000012817	KDM5D	4.38063	1.99906	3.38511	3.66574	4.04946	0.419849	0	4.49756	0.397166	1.43155	3.04237	3.81913	3.41602	4.2078	0.0819335	0.0366449	0.145994	3.80621	0.0650461	4.48646
ENSG00000012822	CALCOCO1	4.51093	2.8599	4.33589	3.98258	4.74058	1.64346	3.27895	4.14826	2.96025	4.00561	3.73095	3.87476	3.56416	3.32283	3.79929	5.18907	3.35725	3.95766	4.01861	4.68858
ENSG00000012963	UBR7	4.87642	4.24898	4.66521	4.74198	3.6737	4.46446	5.27316	5.3975	4.02675	4.75949	4.80025	4.35716	4.209	4.60161	4.31257	5.3916	5.33948	4.67235	4.02413	4.1101
ENSG00000012983	MAP4K5	3.04762	4.86033	4.56853	5.91428	4.03517	4.64489	4.74197	5.19762	4.32061	2.61494	3.10386	3.15137	3.07676	4.36299	4.84669	4.899	4.81336	3.78175	5.03432	3.85406
ENSG00000013016	EHD3	0.470392	1.65739	1.24532	2.67686	1.06413	1.65886	2.48629	0.635039	1.05489	2.40762	2.2662	3.06273	2.44124	1.18125	1.81202	0.831247	2.25904	2.83723	2.18602	2.06869
ENSG00000013275	PSMC4	5.83039	5.67646	5.6375	6.73823	5.13114	6.30091	6.84338	6.15634	5.52227	6.08286	6.77392	6.92758	6.84595	5.31467	5.68987	5.52366	6.27373	6.58347	6.01253	5.77122
ENSG00000013288	MAN2B2	3.35571	3.51236	3.08596	4.14928	4.01454	3.60305	3.44377	2.72262	3.59815	3.26439	3.53112	3.85771	4.1218	3.11326	3.76803	2.61756	2.27557	3.03066	2.58248	2.47294
ENSG00000013293	SLC7A14	0.732109	0.188973	1.18938	0.127422	1.22312	0.89749	0.489808	1.93077	0.800822	0.934562	0.0419655	0.177694	0.230084	0.057285	0.260871	3.2151	0.0275444	0.253893	0.204792	1.23249
ENSG00000013297	CLDN11	4.49764	0.906615	1.12226	5.05848	0.371126	0.747863	0	0.051626	0.530151	0.0467251	0.116361	0.116516	0.122693	0.299637	0.84114	2.16815	3.78974	0.318417	3.72668	0.158038
ENSG00000013306	SLC25A39	7.8053	7.13467	7.33404	7.05446	6.79311	7.54598	7.51129	8.05456	6.97975	7.41645	7.6961	7.84347	7.57695	7.58588	7.43894	6.81787	8.17416	8.07256	8.12681	7.65089
ENSG00000013364	MVP	6.21793	5.96953	3.33763	5.71734	1.71522	6.53483	6.76744	4.34279	5.37358	2.36513	3.20154	3.1777	3.92003	3.2568	6.49951	4.38198	5.10223	2.99966	4.24887	3.17232
ENSG00000013374	NUB1	5.6531	4.6978	5.29839	5.38671	6.05196	5.26623	4.36832	5.30296	5.00744	5.32315	5.67067	4.93909	4.91927	5.0051	5.03965	4.77517	5.63756	5.44257	5.19145	5.3591
ENSG00000013375	PGM3	4.37145	4.43256	4.11079	3.66128	4.01832	4.13375	4.21441	5.96427	4.11421	4.75858	5.00202	4.23903	4.56006	5.98909	4.63656	4.73189	4.86762	5.28145	4.44982	4.94076
ENSG00000013392	RWDD2A	1.86903	1.3148	1.15164	1.07437	2.75869	0.765148	1.20597	3.28186	1.82939	3.73414	3.49272	2.66805	2.80764	4.31063	1.24445	1.86802	1.08714	2.37342	1.38976	3.69463
ENSG00000013441	CLK1	4.92451	4.8146	5.32098	4.0737	5.87282	3.86733	5.28242	3.97169	4.45038	3.87706	3.76165	3.27983	4.02443	5.57205	4.63409	5.29541	5.1008	4.36879	4.43089	5.37381
ENSG00000013503	POLR3B	3.91773	2.7227	3.48558	2.75421	3.25285	3.04453	2.78884	2.31056	2.39267	3.72568	3.08581	3.25245	2.99271	3.268	2.21586	2.02637	3.64919	2.87089	3.2219	3.25696
ENSG00000013523	ANGEL1	3.41891	3.67685	3.1546	3.65468	3.75347	3.70133	2.66896	3.38663	3.26828	4.33901	4.64875	4.64141	4.73408	4.1436	3.57	4.45813	3.22586	3.44198	3.86023	3.56251
ENSG00000013561	RNF14	5.60154	4.4809	4.82982	4.62574	5.07525	4.595	4.9406	5.26114	4.28099	5.21522	5.42026	5.34571	5.27012	5.25586	4.41823	4.57925	4.89387	4.77416	4.73437	5.60323
ENSG00000013563	DNASE1L1	4.72533	4.41922	3.95124	3.66487	3.24456	4.25307	3.3906	4.16355	4.41827	4.69773	5.07139	4.95942	4.07397	4.04048	4.87511	4.42147	4.21708	3.21112	3.72395	4.8398
ENSG00000013573	DDX11	5.84545	5.78452	6.84708	4.80492	5.56187	5.6014	5.47854	5.21266	5.43366	4.91866	5.25621	5.97203	5.45739	4.14609	5.52659	5.40861	4.17656	5.34738	4.77831	4.54632
ENSG00000013583	HEBP1	4.55437	4.93327	4.96103	4.42039	5.49629	4.88482	4.92075	4.69548	4.95848	4.88664	4.71438	5.06908	4.97025	5.05826	5.12377	4.45468	4.36099	5.0084	4.38926	5.3412
ENSG00000013588	GPRC5A	2.13477	5.13875	2.634	8.2103	0.773207	6.63126	8.61135	4.10812	4.06575	0.0863198	0.95343	0.441468	0.308973	5.22028	4.75422	2.50612	5.88357	2.94806	6.11472	0.215345
ENSG00000013619	MAMLD1	0.77742	1.80814	1.90765	2.15906	0.0791047	1.68439	2.65335	2.2392	1.5438	1.06051	0.237289	0.587889	1.12419	0.162016	2.07787	1.5925	2.33537	0.0690163	2.09871	0.42713
ENSG00000013725	CD6	1.92599	0.106956	0.869267	1.59372	1.00365	0.668118	0.593737	0.611975	0.216157	0.358454	0.121497	0.487817	0.362011	0.164754	1.31728	1.42461	0.975839	0.895799	0.274602	1.50382
ENSG00000013810	TACC3	6.27681	6.21176	6.3648	6.46357	3.45128	6.63449	6.45903	6.1239	6.2109	6.9974	6.33288	6.12383	5.6182	4.61205	6.18649	6.67165	5.27267	5.78547	5.31552	5.6006
ENSG00000014123	UFL1	2.46836	3.59666	3.77158	2.60408	3.35853	3.65949	3.05257	1.58313	3.99618	2.93715	2.51215	2.80603	2.6982	4.07167	3.46002	3.71182	3.4705	3.43017	3.09917	3.05709
ENSG00000014138	POLA2	4.97975	4.98784	4.6924	5.24138	4.31016	5.03478	4.82436	4.93676	4.27225	5.14229	4.89285	4.77383	3.62833	3.89007	4.37576	4.76469	4.72025	5.5192	5.0134	5.5056
ENSG00000014164	ZC3H3	3.23784	3.46941	3.42059	3.16029	3.54033	3.69045	3.58351	3.01113	3.36474	3.06054	2.96629	3.62607	3.56091	3.37581	3.63812	4.43617	4.02618	4.07385	4.26033	3.13704
ENSG00000014216	CAPN1	5.14248	6.76487	4.55911	6.04864	4.21394	7.19162	6.2794	4.15024	6.43842	5.67312	5.88603	6.77341	6.22847	6.0782	6.99347	5.37442	6.21709	6.49116	7.33718	6.04148
ENSG00000014257	ACPP	2.90609	0.80424	1.52959	0.524226	8.19117	0.557893	1.05014	2.8493	3.90931	3.28397	2.57558	3.494	1.74412	6.671	1.09811	2.10497	0.283611	1.64177	0.276038	10.484
ENSG00000014641	MDH1	6.66171	6.88509	6.88811	7.20031	5.83909	6.97196	7.36972	6.34127	6.22174	6.25456	5.98546	6.03974	5.44565	6.43859	6.96308	6.48868	7.07692	6.66315	6.90127	6.50414
ENSG00000014824	SLC30A9	4.87963	4.46635	5.19917	5.40896	5.06216	4.34912	4.80557	5.46618	4.57429	4.75902	4.3378	4.7751	4.87757	5.9739	4.59319	4.8721	4.13538	4.69687	4.27056	5.77565
ENSG00000014914	MTMR11	3.47082	2.35054	2.72	3.54249	0.221836	2.25123	2.50402	1.26667	2.41641	1.45857	0.626225	0.975504	0.518875	0.561432	2.96996	2.33194	2.61101	0.784026	3.08577	1.08206
ENSG00000014919	COX15	5.4163	4.86396	4.91137	5.69723	5.16915	4.5009	4.76857	4.85323	4.36437	4.65355	4.46672	4.82004	4.51414	5.83601	4.39502	3.90378	4.50582	4.91481	4.40813	4.72502
ENSG00000015133	CCDC88C	1.79477	3.3141	1.33051	3.21007	4.04541	3.08695	3.12671	4.49636	3.49979	4.23014	3.72632	4.41463	4.04036	3.65598	3.79877	4.30505	2.84598	4.39622	2.88284	3.1586
ENSG00000015153	YAF2	3.49164	3.63785	3.36661	3.6411	4.40334	3.46179	3.91677	4.21733	3.41123	3.21447	2.90082	3.27358	3.23435	2.91007	3.39407	3.26293	3.14776	3.08116	3.64659	3.54049
ENSG00000015171	ZMYND11	5.02997	3.59722	4.62189	4.97278	5.36035	4.1016	4.68731	5.45898	4.42094	4.15846	4.19635	4.49437	4.92157	5.54257	4.31465	4.89463	4.19698	4.28379	4.02584	5.01178
ENSG00000015285	WAS	2.29501	0.31554	1.58182	1.89849	0.212755	0	0.598209	0.389477	0.84732	1.60579	1.28121	1.27916	1.1117	0.700736	0.209272	0.726108	1.33483	0.782341	1.18528	0.923882
ENSG00000015475	BID	2.53858	6.8634	1.83906	6.03033	3.94163	7.20061	2.72162	5.61226	6.50419	4.19274	4.52991	3.70317	4.83696	4.44913	7.11805	3.32949	4.20622	4.99037	4.91453	3.85025
ENSG00000015479	MATR3	6.53017	6.70058	7.0583	6.73513	7.11522	6.98687	7.57632	6.94187	6.68289	6.10748	5.20207	5.67355	5.44054	6.78198	6.31443	7.66071	7.03209	6.58798	6.95089	7.45568
ENSG00000015520	NPC1L1	0.840237	0.067139	0.0195178	0.0375858	0.0325684	0.131408	0.396358	0.141071	0.0837747	0.076409	0.0235735	0.107145	0.290307	0	0.178003	1.94	0.0309931	0.0857087	0.0907913	0
ENSG00000015532	XYLT2	2.60834	4.58386	3.16021	3.71029	2.66596	4.65991	3.68055	3.22941	4.30413	3.58881	3.40362	3.64106	3.70875	2.87415	4.91504	3.04845	4.71707	3.28138	4.21588	3.42861
ENSG00000015568	RGPD5	3.95136	2.34012	4.41182	3.97511	2.93464	3.12252	1.89004	5.37618	2.47236	3.30264	5.05596	1.1763	2.13344	3.78896	3.85276	1.93148	3.14099	3.48029	3.91914	4.93363
ENSG00000015592	STMN4	2.9822	0.0662951	1.01421	0.370945	0.59018	0	0	0.415571	0.224343	0.0608617	0.132092	0.0197203	0.0814707	0.426717	0.0779225	0.317864	0.0960081	0.720407	0.0895784	0.105369
ENSG00000015676	NUDCD3	5.97961	5.83796	6.07313	5.69573	6.1529	5.9765	5.80152	5.17235	5.34144	5.79005	6.08907	6.38667	6.09288	5.75982	5.95502	5.40862	6.44848	6.20408	6.35535	6.22083
ENSG00000016082	ISL1	0.838601	1.08665	1.88579	0	0	0	2.07748	0	0.051457	0.260634	0.054642	0.0855071	0.330844	0	0.167498	0	1.14577	0.193357	1.45498	0
ENSG00000016391	CHDH	3.25391	1.39092	2.78663	1.97911	3.3959	1.77103	2.02268	4.87137	2.459	2.6634	3.6058	4.12376	2.9506	2.4095	1.78781	4.42017	0.866157	2.1128	2.58269	4.13331
ENSG00000016402	IL20RA	0.398151	2.12455	0.167035	0.123096	2.78513	2.64628	0	0.272696	1.55234	0.87788	1.01119	0.267092	1.42617	0	2.6624	0.239586	0.46978	0.525393	3.87287	1.95224
ENSG00000016864	GLT8D1	5.04692	5.00538	5.25221	5.38418	5.01841	4.97462	5.66317	5.70667	4.7684	4.78422	5.31853	4.50534	5.06848	5.60006	5.34304	5.30992	5.94669	5.02805	5.43326	5.68159
ENSG00000017260	ATP2C1	5.12059	6.76463	5.36048	5.39678	6.61713	7.92831	5.65727	5.68818	6.30348	5.13749	5.19214	4.68825	4.34351	5.06436	7.30093	7.03829	5.42427	5.67404	5.40247	7.28001
ENSG00000017427	IGF1	3.40597	0	0.021872	0	0.211536	0	0	1.6888	0.143106	1.57789	4.11765	0.554776	1.77597	1.69535	1.04731	0	0	1.89797	0	0
ENSG00000017483	SLC38A5	1.05936	4.09986	0.307026	0.227097	0	5.52318	1.14498	0.284283	3.86034	0.384928	0.570834	0.372866	0.252812	0.849295	4.86813	0.36583	0.307344	1.55622	1.12458	0
ENSG00000017797	RALBP1	4.5309	4.34246	4.63914	5.85764	5.16885	3.81426	4.95938	5.08587	4.60271	4.26042	4.26688	4.23819	4.32299	5.18228	4.16918	4.68025	5.47166	5.04632	5.95259	6.15596
ENSG00000018189	RUFY3	3.35551	4.57855	3.94728	3.36922	4.21283	4.24973	4.20238	3.83401	4.37046	3.63511	3.43778	2.58257	3.14055	4.05988	4.11955	4.08828	4.37479	3.74774	4.41765	4.36084
ENSG00000018236	CNTN1	1.47193	6.06727	0.268948	1.39356	0.110855	5.75672	0.912104	0.592517	5.2044	0.0965322	0.0397652	0	0.0227755	0	5.98533	1.15456	0.673778	0.567824	0.0974146	0
ENSG00000018280	SLC11A1	0.951301	0.988564	0.283341	0.763021	0.345163	0.209721	0.169679	0.33561	1.34802	0.658592	1.08951	0.66972	0.686794	1.37122	0.282774	0.151684	0.194895	0.563408	0.405989	0.346547
ENSG00000018408	WWTR1	2.13549	5.28438	4.06201	5.32836	1.91779	5.74114	7.17569	4.69509	4.21743	1.71975	0.828377	0.810732	1.41734	2.42099	5.44615	2.64447	7.1614	3.0526	6.78358	3.67128
ENSG00000018510	AGPS	2.29731	4.70561	2.47399	3.95283	1.91499	4.90629	3.68817	0.0462338	4.15713	2.90601	2.15834	1.98864	2.31973	0.0189379	4.90638	3.1753	4.19569	2.02772	3.99176	2.9045
ENSG00000018607	NA	0	0	0.104275	0	0	0	0	0	0	0.0529913	0.0639564	0.0844177	0	0	0	0	0	0	0	0
ENSG00000018610	CXorf56	3.8531	3.88422	3.42641	3.26775	2.99297	4.15972	3.89497	4.24288	4.03237	4.28492	4.15459	4.05341	4.50699	3.46663	3.98016	4.13072	4.8508	3.79516	4.63054	2.65149
ENSG00000018625	ATP1A2	0.737997	0.0907395	1.43153	0.248478	0.0760168	0.347453	0.0791634	0.0919829	0.21963	0.0262417	0.111097	0.0360918	0.111299	0.0750851	0.116402	0.042259	0	0.403436	0.278766	0.0494441
ENSG00000018699	TTC27	2.99974	3.9035	2.8175	3.87296	3.16765	4.18536	3.23179	3.08658	3.08399	3.00703	2.98961	3.25244	3.1195	3.48151	3.65507	3.12517	4.3427	3.32059	3.88262	3.12169
ENSG00000018869	ZNF582	1.97313	0.905807	2.43193	1.35174	2.89997	0.752712	1.65386	1.83206	1.77633	1.13488	1.55753	2.09273	2.0044	2.30569	0.167076	1.47915	0	0.690253	0	3.18998
ENSG00000019102	VSIG2	0.479987	0	0.561344	1.29326	0.24152	0.10497	1.17661	0.238787	0.454909	0.148508	0.259471	0.142602	0.291556	0.652626	0	2.56722	1.79157	0.406399	1.82522	0.362876
ENSG00000019144	PHLDB1	3.20967	4.44071	4.44992	4.27235	3.49779	4.30808	5.56676	3.50567	4.12784	3.01175	4.05001	4.91833	4.06403	2.19022	4.62537	5.20897	3.87822	3.30867	3.55548	3.57612
ENSG00000019186	CYP24A1	0.017584	2.40589	0.0188924	6.6245	0	1.24831	0	0.0616964	0.668824	0	0	0.0180777	0.145943	0.103234	0.941149	0.0712404	0	0	0.371224	0
ENSG00000019485	PRDM11	1.6221	1.94012	1.03021	2.1882	1.41215	1.84174	2.63703	0.81183	1.77154	1.0532	1.00034	1.3423	1.46355	1.63779	1.63836	3.52687	2.87875	0.912833	2.10709	1.48714
ENSG00000019505	SYT13	0.0982502	0.053934	0.0910863	0.820986	0.0843908	0.0346328	0.0359094	0.0544522	0.0836118	0.159506	0.0401885	0.13176	1.10778	0	0.10361	5.648	0	0.143713	0	0.919137
ENSG00000019549	SNAI2	0	5.34102	5.00462	1.31332	0.144573	4.66935	0	0.312591	3.6315	0.805843	0.988166	0.261786	0.223692	0	4.89806	0.19074	3.72004	0.597809	2.51739	0.0763045
ENSG00000019582	CD74	0.101196	3.72125	0.218681	5.03047	0.405841	4.02787	0.225158	0.540209	3.26839	0.114393	0	0.153252	0.211255	0	4.12118	5.77325	0.643663	0	0.0854736	0
ENSG00000019991	HGF	6.41986	0.017177	0.236289	0	2.23851	0	0	0.210834	0.672184	0	0	0.0396119	0	4.19311	0	0	0.128013	0.388324	0.0906525	3.8145
ENSG00000019995	ZRANB1	3.21945	3.20094	3.09779	2.95341	2.85495	3.52567	2.71066	2.93408	3.0659	2.41318	2.24061	2.7179	2.3499	3.00527	3.3981	2.91325	2.80574	2.74987	2.93294	3.15203
ENSG00000020129	NCDN	4.5587	3.54186	3.88937	4.68181	4.6764	3.63801	3.6225	3.99562	3.70737	4.343	5.09743	5.2919	4.78022	4.81042	3.05989	3.4452	4.3731	5.51674	4.39085	4.63417
ENSG00000020181	ADGRA2	0.0413591	0.148347	0.851342	0.969513	0.353312	0.0499514	0.40956	0.0135403	0.925763	0.246572	0.0954153	0.359839	0.957996	0.0555193	1.63617	0.330677	1.38228	0.0208624	1.06113	0.372222
ENSG00000020256	ZFP64	3.61594	4.5924	3.13958	4.78397	3.79541	4.79149	3.80675	3.69019	4.0783	4.23601	4.28846	4.1972	3.84209	3.24876	4.5903	3.92734	4.05156	3.9187	3.47075	3.74129
ENSG00000020426	MNAT1	3.76458	5.14037	4.86575	5.19313	3.54725	4.85554	4.70784	4.34234	4.66058	3.93142	3.89857	3.71425	4.21692	4.66218	5.18548	5.29391	6.25763	3.66883	7.49908	3.52118
ENSG00000020577	SAMD4A	2.89517	2.49609	1.93607	4.18575	4.38258	2.70472	3.60007	0.168727	2.09506	0.4893	0.879104	1.21361	1.45304	2.54422	3.14228	1.28839	4.37681	0.285775	4.48312	3.27404
ENSG00000020633	RUNX3	0.00833891	2.36323	0.0615925	3.70202	0.035098	2.46529	0	0.588982	1.39971	0	0	0.0672051	0.0550415	0	2.79391	3.74472	1.38815	0	0.466043	0.0465824
ENSG00000020922	MRE11	2.47434	3.93935	3.45392	4.1796	4.20204	4.44389	3.28313	3.98445	4.08341	3.67085	3.33686	2.93264	2.49534	3.63235	3.73088	3.88338	4.55804	4.08456	4.10073	3.71246
ENSG00000021300	PLEKHB1	2.92201	0.208988	1.28167	3.80337	4.11847	0.955694	3.28449	2.76453	5.62222	6.46541	6.22129	6.87819	6.749	4.1003	0.0541412	4.2606	2.11874	5.54928	3.02948	5.37704
ENSG00000021355	SERPINB1	5.84551	3.3571	4.16473	4.56912	0.0869449	3.39402	4.00063	0.177252	2.39252	0.0510131	0.119154	0.048918	0.133637	0.172133	3.19864	5.11656	4.05765	0.0758827	4.8063	0.0885365
ENSG00000021461	CYP3A43	0.133222	0.160877	0.277484	0	0.242222	0.200535	0.302599	0.307782	0.520368	0.39789	0.468959	0.19158	0.329887	0.22791	0	0.243294	0.139383	0	0.213701	0.152755
ENSG00000021488	SLC7A9	0.321537	0.0651101	0.654097	0.470131	0.447436	0.0593407	0.68383	0.912141	0.442865	0.326314	0.140778	0.266241	0.505916	0.263413	0	0.555025	0	0.088782	0.0630263	0.346545
ENSG00000021574	SPAST	2.58657	3.38623	3.20758	3.0866	1.88807	4.07549	2.75667	3.18222	3.66621	2.79777	2.55725	2.7588	2.69387	3.23586	3.5199	2.80278	3.45734	3.13542	3.11223	3.28727
ENSG00000021645	NRXN3	0.0934775	0.107023	1.19226	0.0945633	3.30667	0	3.18697	4.57629	3.6217	2.15195	1.22617	0.0846047	0.107561	1.57512	0.226264	3.45763	0.549391	3.27744	0.0888661	2.96277
ENSG00000021762	OSBPL5	4.06486	2.89056	4.20753	2.34363	4.32538	3.13065	3.26748	2.50982	2.9337	5.12609	5.72166	5.39654	4.94982	4.88216	2.71644	2.06145	4.21073	2.82207	4.8717	4.34136
ENSG00000021776	AQR	3.52969	3.6743	3.72441	3.86752	4.1524	3.43218	3.55187	3.87377	3.06639	4.0292	3.49448	3.82989	3.96163	3.66992	3.1898	3.01557	4.4488	3.45291	4.42123	4.33997
ENSG00000021826	CPS1	0.937523	2.554	0.347335	0.0378275	0.207594	0.0437906	0.901231	1.72893	3.40878	3.2766	2.7523	4.20502	4.47771	2.31652	0.794835	0.172017	3.22439	2.72968	3.65733	0.208778
ENSG00000022267	FHL1	0.1866	4.66546	3.33345	4.48849	0.403943	3.77695	2.75435	0	3.13487	0.540318	0.138269	0.175138	1.67268	0	4.88237	0.431781	5.70736	0.165132	4.94057	1.72983
ENSG00000022277	RTFDC1	5.57148	6.22338	5.55063	5.86762	5.49061	6.74173	5.79301	6.24172	5.89391	6.0431	5.90132	6.06409	6.22915	5.51171	6.35062	6.07103	6.72362	5.86577	6.17389	5.58077
ENSG00000022355	GABRA1	2.59223	0	0.285169	0.0576469	0.149859	0	0	0.104595	0	0	0	0	0	0	0	0.107992	0	0.071722	0	0.0837019
ENSG00000022556	NLRP2	0.518611	3.54284	0.238238	0.42213	1.36128	0.178154	0.184395	5.33068	3.63068	3.86684	4.45894	4.94397	4.49812	0.940573	1.09933	0.147973	0.104854	4.19043	0.282475	4.25288
ENSG00000022567	SLC45A4	2.4059	3.94733	2.70497	3.07701	3.05498	4.43485	3.47433	3.21235	3.85525	2.46897	2.23714	3.12348	3.24633	2.78908	3.91928	4.98449	3.94747	3.70713	3.92772	2.58568
ENSG00000022840	RNF10	6.84849	5.68828	6.62439	6.78123	6.99684	5.69762	5.74528	6.44585	5.71952	6.78866	7.18028	7.01789	7.40718	6.25983	6.07367	6.0771	6.77174	6.57286	6.44037	7.05688
ENSG00000022976	ZNF839	3.73626	3.41581	3.15369	3.70719	3.06182	3.62026	3.00748	2.02586	3.78955	3.0935	3.12403	3.27594	3.76804	3.33906	3.73617	3.95633	3.49097	3.23602	2.58343	3.00584
ENSG00000023041	ZDHHC6	4.13433	4.61514	4.01082	4.78068	3.43852	4.74715	4.85675	4.94916	4.21751	4.04024	3.49543	4.30812	3.50546	3.75886	4.83618	3.78214	4.51444	3.93578	4.6044	3.76252
ENSG00000023171	GRAMD1B	0.0247233	0.136413	0.00872808	6.74228	0.286362	0.103032	0.0373756	0.325547	0.035918	0.248535	0.121776	0.0331156	0.287509	0.0348968	0.229727	0.360041	6.54639	0.0766121	5.41469	1.77515
ENSG00000023191	RNH1	6.15334	6.20274	5.79645	6.48879	5.08532	6.48947	6.17164	6.84251	5.86869	6.63207	7.06747	6.47873	6.78265	6.23903	6.39301	5.13828	6.76989	6.48127	6.15299	5.38123
ENSG00000023228	NDUFS1	6.18202	5.98023	5.34429	5.48744	5.59547	6.45791	6.1757	5.56542	6.01608	6.04972	5.72816	6.10416	5.7474	6.07413	6.09858	5.64047	5.69537	5.60453	5.34525	5.90064
ENSG00000023287	RB1CC1	2.85321	4.53937	4.26731	3.87398	5.17271	4.55621	3.23532	2.73511	4.1678	2.48075	2.37396	2.83955	3.14677	4.2202	4.62858	4.83065	2.74861	3.8511	3.27064	4.24953
ENSG00000023318	ERP44	3.85044	4.10697	3.91948	3.35322	3.80445	4.06396	3.38392	2.80329	3.65905	3.39264	3.91911	3.47229	3.50196	3.57869	4.16891	3.93864	2.7239	4.07686	3.1431	3.72146
ENSG00000023330	ALAS1	5.40923	4.02105	4.35515	4.70609	4.07365	4.39292	4.92236	5.94223	4.53029	5.09002	5.41667	6.13011	5.69257	5.05779	4.44416	4.93913	5.50003	4.6248	5.52587	4.66838
ENSG00000023445	BIRC3	0.570059	2.38117	0.104996	4.58253	1.35696	2.02239	0.149341	0.127233	2.03184	0.35745	1.21485	0.317245	0.62699	2.13659	2.27535	1.07968	1.36626	0.422982	1.2012	1.79109
ENSG00000023516	AKAP11	2.73783	3.55531	3.60211	2.92161	3.45781	3.2974	2.59788	2.77547	3.21231	2.59757	2.59183	2.35243	2.62465	3.29375	3.2762	3.0781	2.59622	2.22059	2.68012	3.27143
ENSG00000023572	GLRX2	5.54144	4.83623	5.74049	4.88353	4.5145	4.51972	4.36339	5.88519	4.34263	5.80583	5.72658	4.82431	4.88291	5.0213	4.33782	4.43997	4.77881	5.55778	4.72709	4.51792
ENSG00000023608	SNAPC1	2.2743	4.83731	2.97424	4.49845	2.37611	5.2363	4.79271	3.43413	4.14489	1.67793	2.17202	1.90384	2.44695	2.40077	4.98523	2.74331	5.06187	2.32923	4.95513	2.10612
ENSG00000023697	DERA	4.52781	5.18736	4.82671	5.00075	1.50818	4.81779	4.24197	2.97643	4.56036	3.94511	4.22117	4.25655	4.34121	3.62197	5.14186	5.6834	3.90312	2.78842	4.04902	3.50123
ENSG00000023734	STRAP	7.01516	6.56143	6.86482	6.63925	6.63343	6.76258	6.77235	5.67975	6.05118	6.57285	6.59039	6.87772	7.00554	6.13663	6.25223	5.93462	6.20574	6.55454	6.10281	6.8278
ENSG00000023839	ABCC2	1.81964	0.571705	1.04758	1.99599	0.183481	0.324513	1.57757	0.202273	0.346376	0.0646841	0.0781479	0.121699	0.893965	0.0352698	1.71491	0.158875	0.141898	0.816856	0.224901	0.0458674
ENSG00000023892	DEF6	3.73392	3.57453	3.89152	0.468814	2.20946	3.42329	2.97457	3.09036	3.65639	3.28412	4.34807	3.46315	3.58686	0.484212	3.96818	0.53479	3.86987	3.8231	3.74909	2.00181
ENSG00000023902	PLEKHO1	3.44838	2.58662	3.50547	2.63913	2.89899	3.38178	3.30404	5.29096	3.369	2.15554	1.5724	2.4185	1.31397	2.58407	3.23709	4.37688	3.15911	5.23384	3.85735	2.65157
ENSG00000023909	GCLM	3.07897	5.7932	3.50708	5.58135	2.66344	5.9308	5.1514	2.73833	5.38286	4.26442	4.41597	4.14834	4.78691	4.41269	6.16008	3.76294	4.41254	4.62855	4.17425	3.73144
ENSG00000024048	UBR2	3.384	3.26648	3.44531	3.03153	3.23071	3.25103	3.16117	2.85635	2.98096	2.22801	2.67291	2.36021	2.67296	3.4438	3.2224	3.65004	3.35566	2.83529	3.30806	3.25719
ENSG00000024422	EHD2	1.64846	5.48164	0.833329	6.17144	0.276645	4.51522	4.58996	0.0391909	3.44371	0.0700614	0	1.49025	0	0.0475651	5.18113	0.0798809	0.62343	0.0318092	0.335252	0.175114
ENSG00000024526	DEPDC1	3.82282	4.43547	4.6132	4.5844	2.66636	4.39459	4.09135	2.68267	4.52401	4.28972	3.78118	2.88812	2.97527	3.70974	4.17984	4.70966	4.41177	4.13635	3.5984	3.94473
ENSG00000024862	CCDC28A	3.64708	2.98723	3.42246	2.82781	3.16226	2.44971	2.74831	2.30029	3.11556	3.11172	2.44893	2.94258	3.38874	2.53371	3.29886	3.85377	2.89635	2.60632	2.83111	2.60596
ENSG00000025039	RRAGD	4.19219	1.58361	4.64357	1.94515	3.59432	1.42813	1.41865	4.31951	1.47738	3.38285	2.52843	2.8865	3.75287	3.46702	1.5732	4.33025	0.203148	4.05307	0.758538	3.62666
ENSG00000025156	HSF2	3.0252	3.41224	3.77847	3.36416	3.3968	3.44979	2.64195	4.08172	3.2539	3.85289	2.71405	2.83241	2.56613	3.23891	2.86457	4.50421	2.8066	3.22267	3.44682	3.1684
ENSG00000025293	PHF20	4.35985	5.06307	4.82642	4.7514	5.44804	5.46359	5.22928	5.02228	4.71088	5.20157	5.3835	4.96496	4.79365	4.54841	5.32657	4.40679	5.18326	4.26367	4.90235	5.26011
ENSG00000025423	HSD17B6	1.84597	1.39708	2.28414	1.80421	3.83529	0.860096	0.447218	2.11687	1.92252	2.78023	2.02141	1.3586	1.76862	0.810838	2.36134	4.66366	0	1.36947	0.399583	4.60609
ENSG00000025434	NR1H3	3.68996	2.45939	2.94599	2.25158	1.36558	2.1005	3.59985	3.9001	3.43784	3.95642	4.65288	4.2349	5.35788	2.97845	3.00592	3.21657	2.92311	1.79791	4.35478	2.55098
ENSG00000025708	TYMP	3.78594	4.45904	2.64075	4.07662	0.935791	5.36263	3.15678	1.70457	4.61649	3.23207	4.10531	3.75651	4.48107	2.37218	5.09955	0.786659	2.39899	2.87151	2.49422	0.941764
ENSG00000025770	NCAPH2	5.3014	5.0045	4.66414	4.57718	3.04226	6.00981	5.69281	4.40348	4.98215	4.91752	5.17011	4.6328	4.56343	4.51487	5.34545	5.02649	4.34096	5.27135	4.36039	3.61084
ENSG00000025772	TOMM34	4.68072	5.76873	4.30036	5.00089	4.08544	6.29748	5.07422	5.42936	5.17215	5.31301	5.30199	5.96447	5.77265	5.10079	5.75327	3.85917	6.54748	5.60048	6.02547	4.68685
ENSG00000025796	SEC63	5.05219	5.3332	4.99989	5.2533	5.19174	5.56159	4.23186	2.67794	5.84986	5.23159	5.66622	4.95445	5.90507	5.50805	5.72301	5.78758	5.11683	6.30762	4.71459	5.33987
ENSG00000025800	KPNA6	4.39721	4.4042	3.57436	4.52566	4.34451	4.48843	4.8683	4.01991	4.27341	4.28651	4.53693	4.58327	4.24383	4.10868	4.41277	4.35295	4.6184	5.08074	4.14955	4.0998
ENSG00000026025	VIM	2.85624	4.2684	1.42799	9.08519	4.32742	4.06086	9.97028	0.788328	3.01516	6.26981	3.015	4.94427	4.7908	0.372038	8.03081	3.51449	9.85602	0.133651	8.45306	0
ENSG00000026036	RTEL1-TNFRSF6B	0.927718	1.66297	0.886135	1.86277	2.24352	1.55117	1.2954	1.21067	1.75599	0.989589	0.637443	1.00701	1.15445	0.649857	1.3412	1.65689	1.8677	0.762194	1.50858	1.38426
ENSG00000026103	FAS	1.62027	3.33019	3.28272	2.62789	4.63437	3.56557	2.95202	0.769671	2.55707	1.40778	0.686321	2.00287	1.07657	3.37996	3.30966	1.84298	2.03386	1.80006	2.17212	4.97129
ENSG00000026297	RNASET2	4.08094	3.95315	4.77562	2.97341	3.77548	3.2479	7.82663	6.84657	4.47611	5.59969	5.74977	6.37822	6.47233	4.56125	4.50311	3.10043	3.82119	5.72786	3.97404	3.30444
ENSG00000026508	CD44	5.53066	8.64386	6.59594	6.30627	6.05793	9.32216	6.56736	0.170929	7.66367	0.0536434	0.0647404	0.117297	1.33413	0.140217	8.72853	1.9586	7.69405	0.5376	6.92554	3.20285
ENSG00000026559	KCNG1	0.734226	4.4656	2.82548	2.95638	0.653671	4.27528	0.274278	4.13954	3.8004	2.66442	1.41284	4.37767	6.2743	0.261031	4.57814	0.103771	4.11987	0	2.80088	2.24171
ENSG00000026652	AGPAT4	0.238388	2.29358	1.41108	1.42062	0.154418	1.48259	3.6973	0.149314	1.23064	0.267987	1.34606	0.0820782	0.0252431	0.121923	1.51655	0.0727989	1.94588	0.0487918	1.3935	0.605539
ENSG00000026950	BTN3A1	1.47823	3.12535	2.40688	3.42564	3.02954	3.22919	2.43554	1.03828	2.97679	2.40927	2.0481	2.41082	2.28562	2.88331	3.32733	3.16977	3.02567	3.28573	2.90903	3.56157
ENSG00000027001	MIPEP	3.94182	3.67731	4.2782	2.53568	2.6294	3.78749	3.75134	4.94445	3.90581	6.7256	6.04952	5.29058	3.68932	2.84814	3.65282	2.14663	3.2959	5.68715	3.94886	2.65108
ENSG00000027075	PRKCH	2.32672	4.4165	3.10787	3.29618	4.93351	4.91608	2.8854	3.72628	3.78028	3.8257	4.31991	3.14382	3.42001	3.98339	4.59438	4.38374	4.4186	3.91034	5.74495	5.0695
ENSG00000027644	INSRR	0.0283521	0	0.015307	0	0	0	0	0.0336111	0.0341433	0.0453666	0	0.00978063	0	0.0204761	0.019652	0.340392	0.0480294	0.0230068	0	0
ENSG00000027697	IFNGR1	3.89892	5.13467	3.07158	3.80357	5.0771	6.14807	3.48063	3.91243	4.55589	3.80932	3.04432	3.04338	3.41491	4.01856	5.42899	3.79762	2.91386	3.16982	4.18653	4.30724
ENSG00000027847	B4GALT7	3.91595	4.15702	3.68888	3.58864	3.89521	4.45382	3.71269	3.56864	3.93542	4.18279	4.22687	4.70927	4.98222	3.78627	4.31651	4.51703	4.45756	4.22026	4.68003	4.41287
ENSG00000027869	SH2D2A	1.7091	2.47844	0.530544	1.08832	0.312653	1.30768	2.23943	0.400294	1.18453	2.10424	0.842911	0.950027	0	0.707939	1.56105	2.34648	0.912665	1.49093	1.36381	1.20688
ENSG00000028116	VRK2	3.79058	4.52418	4.43266	4.37817	3.23756	4.64985	4.34919	3.60015	3.72913	2.56123	2.6656	2.7403	2.72046	4.46992	4.26808	3.92855	4.57174	3.47675	3.86772	3.09322
ENSG00000028137	TNFRSF1B	0.0674951	1.62924	0.551748	1.07114	0.0863033	2.60295	0.150864	0.0559348	1.36294	0.517592	0.54716	0.136132	0.221894	0	2.14273	2.0351	0.315132	0.157747	0.184112	0.0878834
ENSG00000028203	VEZT	5.26688	4.86093	4.91173	5.82619	5.85997	5.29537	4.86383	5.2018	5.14325	4.9145	4.768	4.60074	4.89342	5.68683	4.66293	5.5292	5.72657	4.74439	5.48518	6.2406
ENSG00000028277	POU2F2	0.0811169	0.582195	0.167923	0.188597	1.05346	0.383656	0.200413	0.0366916	0.134571	0.805002	0.0679128	0.171688	0.189226	0.0453201	1.30143	2.41504	3.01797	0.866147	1.02727	0.305934
ENSG00000028310	BRD9	3.72076	5.01022	3.793	5.04246	4.13598	5.48868	4.29811	4.40223	4.66375	4.37487	4.06015	3.99063	4.0938	4.2374	5.10657	4.63476	4.59474	4.04903	4.51051	3.61548
ENSG00000028528	SNX1	5.78411	5.54561	5.88553	6.10627	6.6069	5.40967	5.09832	5.5704	4.91358	5.68084	5.52053	5.86345	5.51787	5.71687	5.18954	6.01391	5.21721	5.23711	5.73918	6.38992
ENSG00000028839	TBPL1	4.80182	4.5563	5.56943	3.18455	6.20295	4.38209	4.50462	5.42506	4.1389	6.23005	5.32821	5.13889	3.98625	4.04919	4.04687	4.54932	3.6827	4.96712	5.69903	5.77926
ENSG00000029153	ARNTL2	2.69515	5.03299	1.83287	4.2595	0.509432	5.18755	1.92357	0.927718	4.1031	2.18164	2.61479	1.95886	0.510488	2.03752	4.71512	2.80904	6.57167	0.21592	5.42278	1.66245
ENSG00000029363	BCLAF1	5.0784	5.88817	6.15746	5.51341	6.25597	6.21699	5.79892	6.34013	5.76221	5.47186	4.63213	5.30555	5.14701	6.23477	5.45427	6.47637	6.11976	5.60893	6.29656	6.56281
ENSG00000029364	SLC39A9	4.97721	4.98722	4.9909	5.61512	5.62965	5.43182	4.41908	5.62827	4.94478	5.2799	5.64908	5.26461	5.92017	5.35855	5.11651	4.83882	6.64593	5.34911	7.32701	5.59302
ENSG00000029534	ANK1	1.26622	0.604955	0.303282	0.876098	0.968778	0.801405	5.89688	2.11662	0.216138	0.104244	0.191397	2.01126	1.1256	0.0249392	0.743492	2.56046	0.233063	0.0320818	1.39473	1.29364
ENSG00000029639	TFB1M	3.14571	3.52794	2.66832	3.33264	2.76448	3.55917	4.13494	3.43248	4.01222	3.79798	2.67868	3.23044	3.25712	2.81631	3.43386	3.83274	4.02038	2.83257	3.78815	3.18435
ENSG00000029725	RABEP1	5.00829	4.50435	4.93495	5.3295	4.81545	4.99277	4.79189	5.52777	4.66857	4.79385	4.56266	4.33331	4.08466	5.18977	4.74362	4.82752	4.23104	4.69578	4.17638	4.89814
ENSG00000029993	HMGB3	5.89052	7.37606	6.163	6.71553	3.31184	7.82737	6.45189	7.37292	7.14506	5.74099	5.70532	5.52701	4.93843	5.05971	7.69443	9.44667	6.64331	6.61999	6.55581	4.87866
ENSG00000030066	NUP160	4.51194	4.14411	4.89573	4.41993	4.10318	3.78224	5.40291	4.99198	4.6703	4.6798	4.34447	4.20467	4.2016	3.97768	3.51175	4.79625	4.63448	4.57605	4.46831	4.09114
ENSG00000030110	BAK1	3.7168	4.88851	3.99523	4.24581	3.72451	5.12337	5.04106	2.70359	4.40909	3.77227	4.64343	4.80507	4.52344	3.97934	4.99262	3.68024	5.56944	4.1409	4.27516	4.05674
ENSG00000030419	IKZF2	1.08886	2.78907	2.07317	1.11942	3.25949	3.1168	0.226821	2.36601	2.61557	1.25828	0.277096	0.662318	0.709645	3.7551	2.86487	3.14281	1.60569	1.48754	2.39746	2.94327
ENSG00000030582	GRN	5.54069	6.78316	5.43529	6.82353	4.75825	6.22429	7.10362	6.5696	6.4151	5.21138	5.5988	5.75584	6.00029	5.41364	7.13394	6.80929	8.20412	6.2783	7.89016	5.14519
ENSG00000031003	FAM13B	3.7069	2.95308	4.31547	3.25197	4.94266	3.44275	3.46384	3.60081	3.45748	3.49795	3.00114	3.24253	3.37964	4.18187	3.18551	4.26917	3.90075	3.10036	3.41985	5.18998
ENSG00000031081	ARHGAP31	1.44008	0.387491	1.65024	0.313476	0.0545034	0.494665	0.0127233	0.157422	0.385446	0.103373	0.411938	0.169766	0.222726	0.05848	0.945159	0.116396	3.49651	0.0656733	2.12723	0.104918
ENSG00000031691	CENPQ	2.15337	3.22392	3.43075	2.83236	2.64095	2.75459	2.57561	2.264	2.68649	1.59423	2.21507	1.87506	1.75459	2.14446	2.5651	3.13992	3.00928	2.78071	2.9858	3.13318
ENSG00000031698	SARS	8.00914	6.7038	5.94198	5.98701	6.01847	6.32384	6.69171	5.55091	6.35662	7.26916	7.58362	7.62523	8.48169	7.79436	6.84493	6.36629	6.30735	7.38556	6.05676	5.99228
ENSG00000031823	RANBP3	5.42661	5.02891	4.93825	5.71304	4.79183	4.67094	5.47453	5.23602	5.37953	5.55109	5.84193	5.69036	5.27973	5.11511	4.5021	6.01283	6.09401	5.55577	5.8519	5.09452
ENSG00000032219	ARID4A	2.13764	2.43589	2.80059	3.18235	3.15121	2.88127	2.96897	2.69193	2.32441	2.39318	1.59868	1.30578	2.63829	2.58077	2.80263	2.99093	3.62572	1.48991	3.72453	3.07397
ENSG00000032389	EIPR1	4.39924	3.89414	3.83472	4.80429	2.72429	4.25191	4.23497	4.81952	3.81175	4.50916	4.88034	4.99523	4.64189	4.47038	4.17491	3.45355	4.52445	4.36353	4.55632	4.28861
ENSG00000032444	PNPLA6	5.0731	4.71064	3.96474	5.75291	4.46136	4.10913	4.59479	4.46735	4.95092	4.81003	5.5621	5.97496	5.43208	4.29382	4.6195	4.31548	6.04823	5.16475	6.01145	3.44739
ENSG00000032742	IFT88	3.06371	2.25474	3.67785	2.8499	2.92318	2.16799	3.43642	3.25173	2.44699	3.22265	3.07644	2.25346	3.03759	3.0152	2.18645	2.37206	3.12497	1.58152	2.72555	2.61177
ENSG00000033011	ALG1	4.25902	3.70935	3.84899	4.75107	3.93164	4.80704	5.18266	5.11025	3.67709	4.48525	5.53066	5.29342	5.03143	4.6148	3.53132	3.71871	4.39307	4.93784	4.27038	3.77294
ENSG00000033030	ZCCHC8	4.40523	3.8355	4.25667	3.75174	3.50852	3.38115	4.52978	3.6454	3.39263	3.72755	3.43125	2.94096	3.52186	3.97045	3.6363	3.77564	3.71802	3.40412	3.37357	3.47452
ENSG00000033050	ABCF2	5.191	3.70183	5.25168	5.50042	4.74192	4.83788	5.13075	5.36735	3.92872	4.86837	5.71113	5.39647	5.03253	4.74073	3.78999	2.88571	5.13383	5.64291	5.07586	4.43455
ENSG00000033100	CHPF2	3.47537	3.43059	3.64147	4.44387	4.55215	3.76236	4.15137	3.14901	3.24086	3.7862	4.22071	4.30008	4.05885	3.96425	3.64433	3.13935	4.62815	4.92357	4.08376	4.08951
ENSG00000033122	LRRC7	1.89752	1.61968	2.42663	0.780161	1.57661	0.829076	1.6495	1.00293	1.71576	1.39631	0.425513	0.411863	0.207447	1.73822	1.32295	2.00132	0.993074	1.04458	0.480175	2.63395
ENSG00000033170	FUT8	2.71579	3.72774	4.56109	4.91539	3.2348	4.50408	3.53544	3.73637	4.12564	2.89561	3.27609	2.77932	2.71726	2.92003	4.52928	4.77069	7.131	3.13837	6.55527	4.48051
ENSG00000033178	UBA6	3.55795	5.10319	4.55859	4.6712	3.77158	5.44167	4.95416	4.69834	5.6006	3.9771	2.97699	3.97612	2.58637	5.27573	5.32823	4.43877	6.15332	5.10737	5.6954	5.45165
ENSG00000033327	GAB2	1.96855	0.59364	0.750075	1.78073	1.91667	0.321289	4.6268	1.71327	1.48623	1.03893	1.03752	0.922864	1.57641	1.03581	0.683191	3.82453	2.55683	2.38915	2.25681	1.59773
ENSG00000033627	ATP6V0A1	4.9929	3.96219	4.42851	4.42704	5.17315	3.89625	5.11108	4.98469	4.33333	4.38517	4.78877	5.27418	4.86777	4.58348	3.67622	5.09589	0.859716	5.20898	0.462162	4.95059
ENSG00000033800	PIAS1	2.8933	3.93418	4.08203	3.624	4.56974	3.77896	3.83049	3.98846	3.4254	3.68634	2.91064	2.83236	3.06074	4.24369	3.53266	3.45207	3.65646	3.36337	3.39592	4.76936
ENSG00000033867	SLC4A7	1.72827	4.76213	3.43468	3.83453	4.56657	4.577	5.30996	4.56681	4.22236	3.23918	3.07787	3.39511	2.74876	3.57947	4.44695	3.01349	5.74707	3.14843	4.74374	4.48516
ENSG00000034053	APBA2	3.37686	2.02223	3.8526	3.74307	3.75822	1.81693	3.95855	4.31341	2.90204	4.18553	4.27555	4.76123	4.52004	3.3643	1.66731	2.91056	4.91751	4.14472	4.13689	3.71434
ENSG00000034152	MAP2K3	5.02935	5.36007	4.651	4.74703	4.45405	5.97864	5.57039	5.6591	5.10621	6.02132	5.82518	6.35683	6.21026	5.08044	5.62539	3.62017	5.34414	5.64571	4.64232	4.59267
ENSG00000034239	EFCAB1	0.244143	1.01447	3.69444	0	0.107081	0.0869869	0.147232	0.513695	1.01904	0.12338	0.0759923	0.118655	0.311226	0.239305	0.513808	0.0718639	0.437428	0.181381	0	0.305099
ENSG00000034510	TMSB10	11.7117	10.127	10.3244	10.6784	8.85381	9.00503	11.1608	10.3324	8.98428	7.66252	8.26107	8.80374	8.22618	7.02234	8.90117	10.4978	10.8839	10.3226	10.2095	7.52422
ENSG00000034533	ASTE1	2.60601	2.71732	1.74389	1.69647	2.08233	3.11146	2.19894	2.45252	2.72765	2.47727	1.9565	2.35911	2.76639	1.32825	2.90718	2.99534	2.70856	1.82666	1.97715	1.78546
ENSG00000034677	RNF19A	4.10647	3.57341	4.32401	3.97506	4.63047	3.86628	3.76818	2.95258	3.98435	2.20125	2.49109	1.52484	2.43282	4.89861	3.59315	3.82287	2.79766	2.06984	4.01735	5.16406
ENSG00000034693	PEX3	3.77303	3.723	4.2117	3.34413	4.26342	3.61448	2.88203	3.51552	3.76576	4.09644	3.53594	3.77444	4.30069	3.62755	3.56022	3.7669	4.01987	3.42868	4.49633	4.08405
ENSG00000034713	GABARAPL2	6.30986	5.99209	6.3828	5.81262	5.92478	5.78395	5.3776	5.78804	5.90548	5.98073	6.68097	6.52291	6.698	6.15851	6.18195	5.35254	5.83905	5.63339	5.85704	6.13668
ENSG00000035115	SH3YL1	3.30206	4.86445	3.68554	4.21912	4.19603	4.8802	1.57966	4.53721	4.60871	3.24646	2.11004	3.31174	3.37777	4.88197	4.91445	3.52526	3.16789	3.45102	5.46376	5.50455
ENSG00000035141	FAM136A	5.46074	4.70842	5.10037	5.43655	4.79456	4.82824	6.31403	5.63885	4.74591	5.29044	5.25701	5.25535	4.62263	5.45984	4.47391	4.50219	5.6708	5.48244	5.35125	5.475
ENSG00000035403	VCL	4.62077	5.30655	4.70817	5.93485	3.81488	5.26954	6.44051	4.35	5.28749	5.21837	5.24616	5.19911	4.9661	4.29541	5.72657	5.59478	8.01586	4.25751	7.34619	4.02226
ENSG00000035499	DEPDC1B	3.63519	4.02006	3.9404	4.22296	3.15886	4.07707	5.75578	4.36621	3.91619	4.34372	3.54151	2.75169	1.8252	3.178	3.81976	5.48673	4.06932	4.32498	3.58461	5.00672
ENSG00000035664	DAPK2	0.890986	1.59885	1.16709	1.63793	2.69904	0.961677	1.35	1.88042	2.6601	1.80815	1.94782	1.85806	2.46288	2.51329	1.86793	3.13261	0.952313	1.36324	1.46573	2.79021
ENSG00000035681	NSMAF	3.65698	5.07604	4.75361	4.39853	4.4398	5.17532	4.71291	4.24432	4.53181	4.24757	4.23686	4.03147	3.97437	5.23779	4.75199	4.45806	3.01638	4.75367	3.71943	4.9199
ENSG00000035687	ADSS	3.79997	5.02754	4.5148	5.05147	4.78283	5.28668	5.58302	5.19337	4.59748	4.04994	3.78459	3.70032	3.96347	4.08813	5.05728	3.95908	4.84356	4.55698	4.99539	4.20877
ENSG00000035862	TIMP2	0.728621	4.92793	3.72664	6.61842	3.35558	4.43956	5.48339	3.24301	4.21756	4.46828	4.65838	4.77276	4.23946	0.558395	6.08757	3.67886	7.00836	3.76338	6.47896	3.41438
ENSG00000035928	RFC1	4.29101	4.88766	5.70095	5.26623	4.15949	4.89086	5.38454	5.40226	4.82768	5.22463	4.36	3.8783	3.67902	4.69566	4.37577	5.38131	5.20543	4.66292	4.53791	4.77969
ENSG00000036054	TBC1D23	2.05006	4.36168	3.20887	3.29998	3.15918	4.24586	2.79102	2.99231	3.88584	2.95708	2.2708	2.25045	2.8002	2.27828	4.42807	3.5573	4.66685	3.4021	4.21444	3.20082
ENSG00000036257	CUL3	5.21181	5.35445	5.18017	5.18507	5.10548	5.54111	4.42449	5.63931	5.4783	4.4494	4.27964	4.39541	4.82431	5.17464	5.19741	5.34789	5.48523	4.8903	5.38549	5.53353
ENSG00000036448	MYOM2	0.992401	0.906039	0.438317	1.85539	0.203538	0.166357	2.14925	1.44125	0.108243	0.912073	0.940008	1.64642	2.78823	0.703426	0.30954	0	0	0.579343	0	0.281129
ENSG00000036530	CYP46A1	0.663485	0.384817	0.962064	0.68804	0.638401	0.285119	0.83021	0.896381	0.925554	0.547058	0.989077	0.508479	0.463761	1.06735	0.471293	0.614512	1.19613	0.507848	0.543449	0.885917
ENSG00000036549	ZZZ3	4.43973	4.87257	4.42967	4.1484	4.70501	3.91385	3.82599	4.07704	4.2751	4.02537	3.64497	3.84036	4.03367	4.59064	4.10693	4.48635	5.03369	3.78332	4.56091	4.3546
ENSG00000036565	SLC18A1	0.0758645	0.0884542	0.0276431	0	1.05567	0	0	0	0.092248	0	0.0978736	0.0779513	0	0.392005	0.140414	0.26166	0	0	0	1.25194
ENSG00000036672	USP2	1.37084	0.677784	1.60014	2.0428	0.180819	1.42879	1.7596	0.662589	2.16499	1.98917	2.45973	2.84388	2.05795	0.487544	1.39943	2.85919	0.933471	1.42504	0.957019	0.820374
ENSG00000037042	TUBG2	3.09771	4.47066	3.22482	3.67103	2.6262	4.5883	3.55956	3.00436	4.5287	3.42393	3.16155	3.79392	3.84046	3.08804	4.76778	2.78081	2.42883	2.77615	3.0434	2.70114
ENSG00000037241	RPL26L1	5.43032	5.60379	5.35054	5.96623	3.48026	5.02303	6.21047	5.64344	5.00814	6.41989	6.28031	6.32334	6.06882	5.56995	5.31085	5.89436	6.49471	6.0948	6.27575	4.38115
ENSG00000037280	FLT4	0.702013	0.0772515	1.70428	3.02061	1.72621	0.138179	3.76571	0.146062	1.12282	1.42004	0.554782	1.26977	1.9107	0.242414	0.0867759	1.21245	0.106841	0.0589637	0.0790015	2.67101
ENSG00000037474	NSUN2	5.3154	6.43954	5.40045	6.52251	5.23372	7.51912	5.82384	5.91007	6.04066	5.58571	5.4989	5.49049	5.40599	5.61603	6.47945	4.25554	5.92468	5.44822	5.54252	5.58332
ENSG00000037637	FBXO42	4.5811	3.19808	3.59279	2.97539	3.74566	3.41003	4.06364	3.65839	3.045	3.00166	3.83636	2.85469	4.35056	4.29291	3.42519	4.4756	3.65812	4.08791	3.57346	3.71046
ENSG00000037749	MFAP3	4.41945	4.07633	4.51497	3.80192	4.38142	4.31699	4.55268	4.07792	3.5788	4.29532	4.18552	3.94264	4.28619	4.13752	3.30216	3.66413	3.57465	3.74107	3.33246	4.22363
ENSG00000037757	MRI1	4.03082	3.8538	4.15802	3.80358	4.39084	4.24573	4.4834	4.26594	3.92175	3.96719	3.86925	4.12456	3.04532	4.36401	4.37934	3.64963	4.72135	4.76307	4.54056	3.89477
ENSG00000037897	METTL1	5.44841	4.69071	5.40625	4.93188	4.78494	5.41518	5.5601	4.67	4.2214	4.90532	5.17702	5.39041	5.48688	4.48595	4.90533	3.92595	4.56354	5.42778	4.29893	4.56657
ENSG00000037965	HOXC8	1.25684	1.57697	2.05078	1.72063	0.965079	0.471187	0	1.28583	0.232231	0.489689	1.30738	0.274438	0.323375	0.0590108	0.965195	0.050169	1.09494	2.10789	1.7762	0.624818
ENSG00000038002	AGA	3.39029	4.10679	1.90284	2.70619	1.04426	4.17492	4.39143	1.69476	4.03297	4.07894	3.88495	4.11152	5.47056	3.16454	3.95211	3.21959	3.74716	3.12296	3.93651	1.54578
ENSG00000038210	PI4K2B	3.38183	3.77953	3.94397	4.28927	2.02446	3.64627	3.66876	3.51518	3.51974	2.96787	2.72037	2.60931	2.17905	3.4556	3.66035	4.12948	3.31364	3.48479	3.13739	2.83584
ENSG00000038219	BOD1L1	3.52669	3.45996	3.50658	3.55073	3.97177	3.79151	3.3881	2.79838	3.98298	2.94788	2.27226	2.01991	2.45529	3.98411	3.44924	4.09391	3.74322	2.85489	3.95483	3.51801
ENSG00000038274	MAT2B	5.08329	5.55406	4.87566	5.3164	4.15445	5.3298	5.14167	4.32051	5.19773	4.71486	4.7315	4.2034	4.46482	4.04978	5.3879	4.73486	4.75744	4.5501	4.92275	4.2642
ENSG00000038295	TLL1	1.08222	1.00852	1.31553	0	0.236653	0.334596	0	1.28396	5.52608	0	0	0.245942	0.0529485	3.80127	0.642495	0	2.39528	0	1.94684	0
ENSG00000038358	EDC4	5.11594	4.51098	4.62038	4.97164	3.5467	5.21127	5.60002	5.51233	4.83704	4.83894	4.63227	5.59352	4.55754	4.45814	4.48427	4.45216	4.4259	4.81783	4.81813	3.63772
ENSG00000038382	TRIO	3.99675	5.72195	3.89645	5.93839	5.40879	6.5015	4.33508	5.33812	5.0459	3.92626	4.00514	3.41497	3.09933	3.84773	6.1715	5.21693	5.0275	4.69668	4.96742	5.0235
ENSG00000038427	VCAN	1.095	2.59016	1.58651	0.0207637	0.844497	0.490936	1.18706	2.10941	0.120292	1.52727	0	0.00555552	0.0201095	0.0462062	5.32698	3.76923	0.283735	0	1.42893	0.0258664
ENSG00000038532	CLEC16A	3.30212	3.4613	3.41679	3.52571	3.66128	3.35058	3.75159	3.83892	3.36155	3.10058	4.27051	4.04289	4.37076	3.42337	3.52872	4.02818	3.20237	2.9219	3.13867	3.01479
ENSG00000038945	MSR1	0.702559	0.270701	0.336696	0	0.109665	0.486855	0.194108	0.527564	1.43303	0.137143	0.312251	0.0452377	0	0.343349	0.47023	0.15587	0.711089	0.139356	0.374644	0.233107
ENSG00000039068	CDH1	6.79752	6.7052	5.92938	5.26123	7.3525	7.62133	2.18602	7.05356	6.33969	7.33774	7.53193	7.57909	8.62262	7.34253	6.75679	5.38776	1.78018	6.47117	5.5174	6.46112
ENSG00000039123	SKIV2L2	4.14492	5.56735	4.67462	5.31757	5.23592	5.18229	5.1941	5.30577	4.82463	4.7646	4.29836	3.80163	4.75224	4.61742	5.0713	5.34234	5.18211	4.76009	4.10734	5.63704
ENSG00000039139	DNAH5	0.276312	2.0188	0.0142912	0.823601	3.05063	2.30589	0.127647	0.811845	1.71401	1.34494	1.79814	1.01162	1.22949	2.46857	2.23625	2.19364	1.04596	0.64606	1.26026	2.56728
ENSG00000039319	ZFYVE16	2.53541	3.63282	4.20341	4.68851	3.37963	4.01487	4.52536	4.39286	3.54036	3.23107	2.64473	2.25437	2.65484	3.95594	3.44896	3.2222	3.67383	3.64282	3.129	3.86012
ENSG00000039523	RIPOR1	4.96048	5.25885	3.90622	4.71361	3.86645	5.22134	4.72198	4.98493	4.70598	4.79121	5.05324	5.05334	5.07057	4.6402	4.94067	2.76127	4.29923	5.19524	4.1367	4.39847
ENSG00000039560	RAI14	3.34041	6.93007	2.99637	5.64953	2.49543	6.43698	6.66404	4.73198	6.33443	3.43445	4.21862	3.70297	2.83976	4.28571	7.22296	3.88122	5.06733	3.14336	5.59893	3.90181
ENSG00000039600	SOX30	0.101458	0.089487	0.209925	0.0952317	1.3024	0	0	0	0.0933238	0	0	0.0134472	0	0	0.105036	0.047597	0.570554	0	0.591556	1.02024
ENSG00000039650	PNKP	4.6579	5.20858	4.87188	4.73607	4.25968	4.9283	5.52343	4.34234	5.315	4.97586	4.97649	4.91449	4.9553	4.90084	5.26973	4.37608	4.94554	5.09817	5.23116	4.58925
ENSG00000039987	BEST2	1.43211	0.323229	0.887056	0.501517	0.842582	0.401509	0.355247	0.297116	0.476292	0.255001	0.050722	0.194203	0.120208	0.558822	0.37394	0.102632	0.291456	0.662464	0.422178	0.267013
ENSG00000040199	PHLPP2	2.14282	2.11083	2.54059	2.17037	1.93819	2.35613	2.15078	2.66278	2.58805	2.30774	2.09151	2.54053	2.1002	2.90204	2.01389	2.35405	2.22633	2.23936	2.36234	2.22239
ENSG00000040275	SPDL1	3.76936	5.32982	4.5219	4.91647	2.86656	4.36065	6.11334	3.99274	4.10081	3.73688	3.35193	2.82257	2.65795	4.1387	4.01614	5.50466	5.50632	3.87905	5.23808	3.84604
ENSG00000040341	STAU2	4.57932	5.28839	3.47816	4.35953	4.99202	5.48342	4.82614	4.53854	5.4923	4.46827	3.97314	4.82615	4.98669	5.1049	5.52998	6.03226	5.29481	5.17621	5.45384	4.90545
ENSG00000040487	PQLC2	3.57194	3.48609	3.28077	3.70172	3.07999	3.52585	3.73361	3.72514	2.79716	2.68039	2.94698	2.99112	3.14558	3.54309	3.15723	4.39008	3.74946	4.09078	3.67955	3.25269
ENSG00000040531	CTNS	3.04879	3.27328	2.88682	4.15407	3.26666	3.65762	4.09301	3.70221	3.23538	3.46445	3.73318	3.9276	3.66324	2.82516	2.6971	1.98801	3.48265	3.50301	3.65593	3.32322
ENSG00000040608	RTN4R	2.24489	3.24524	2.34235	3.32055	2.24075	2.6573	3.78854	2.62039	2.94862	2.58849	2.86085	2.54798	2.65295	1.81425	3.03636	3.20639	2.33238	3.43085	2.74149	3.08161
ENSG00000040633	PHF23	5.17242	4.49318	4.22917	5.22826	4.2341	4.69313	5.1411	5.9128	4.55415	5.32254	5.55036	6.05088	5.70156	5.04062	4.33914	5.25294	4.54531	5.26207	4.68221	4.82716
ENSG00000040731	CDH10	0.611145	0.105949	0.0248045	0	1.21479	0.323923	0	0.0408806	0	0	0.0446911	0.0354606	0	0.0496097	0.621299	0	0.0586236	0.055148	0	1.4409
ENSG00000040933	INPP4A	3.02474	3.02283	3.14121	3.16218	3.79155	3.01373	4.49468	3.38415	3.32134	2.69211	2.80823	2.85689	2.58305	3.49935	3.11912	4.1284	3.19537	3.12334	3.50047	3.93538
ENSG00000041353	RAB27B	1.94414	1.95713	2.12887	1.99964	3.87659	1.71165	1.03491	0.0692344	1.98872	1.01145	1.9355	1.85096	1.94449	1.97425	1.07097	1.14169	4.08583	1.25441	3.1694	4.34678
ENSG00000041357	PSMA4	7.10637	7.4454	7.47654	8.15132	7.18156	7.78415	7.54142	7.08847	7.25409	7.46945	6.89125	7.15035	6.5363	7.17298	7.32447	7.28835	7.27168	7.29478	6.97611	7.9934
ENSG00000041515	MYO16	0.0342096	0.101246	0.0245967	0.20728	0.182667	0	0.0343872	0.0799717	0.124864	0.0184556	0.101597	0.0176894	0.0755472	0.0491975	0.0470697	0.183016	0	0	0	0.0322977
ENSG00000041802	LSG1	4.40813	5.50145	4.75604	4.91969	5.92646	5.95181	4.41428	5.19884	4.91183	4.66551	4.74584	5.22067	5.61548	4.6769	5.72795	5.52871	5.34146	5.11745	5.19184	4.8746
ENSG00000041880	PARP3	2.85753	2.396	2.44693	2.98898	2.51735	2.11216	3.91589	2.34449	3.59264	2.75507	2.80757	3.84636	4.49578	2.79985	2.36377	3.55658	3.75952	2.7376	4.11216	2.96597
ENSG00000041982	TNC	4.36043	3.86783	0.174821	3.15591	0.89777	5.60618	0.106453	0.116516	3.2115	0.166236	0.788978	0.198441	1.25008	3.40558	4.89092	2.70118	5.42561	3.16732	5.1149	2.55562
ENSG00000041988	THAP3	4.05982	3.04546	3.54986	3.68807	2.98995	3.08785	3.21012	4.23507	3.49606	3.86343	3.95751	4.04424	4.43131	3.75028	3.56933	3.79522	3.8502	4.29451	3.96817	3.82325
ENSG00000042062	RIPOR3	0.188111	0.494294	0.120114	2.04573	1.58044	1.73593	0.784697	0.0631175	0.51015	0.573044	0.741192	0.481968	0.661602	0.208753	1.23601	0.852132	0.318707	0.463517	0.200245	1.50204
ENSG00000042088	TDP1	4.00267	4.01848	4.07321	4.2625	4.93088	3.96512	4.2018	5.30079	3.86298	5.46307	5.46488	5.20133	4.57343	3.51246	4.11194	4.61926	4.51319	4.38858	4.10598	4.57747
ENSG00000042286	AIFM2	0.919404	3.45517	1.86043	4.35731	2.18155	4.1385	0	0.655616	3.20196	0.488062	0.676992	2.35838	1.34816	3.80211	3.91725	4.79834	3.92098	1.48668	3.79321	1.71605
ENSG00000042304	C2orf83	0.123821	0	0.0996853	0.119256	0.513818	0.201942	0.208574	0.110327	0.21868	0.101349	0.0614278	0.214806	0.195628	0.0681453	0.0652164	0.218761	0.228659	0	0.214284	0.0883232
ENSG00000042317	SPATA7	1.75174	1.87722	2.03945	1.25669	1.99719	1.61529	2.37307	2.4854	2.92163	2.05237	2.03298	1.84744	2.61052	2.49308	2.29808	2.40434	2.29326	1.22834	1.90269	1.7325
ENSG00000042429	MED17	4.87885	4.51757	4.73532	4.33051	5.46905	4.023	4.74656	5.31576	4.24877	5.04486	4.62747	4.39829	3.86876	4.80263	4.24333	4.2661	4.62069	5.04918	4.78955	5.03462
ENSG00000042445	RETSAT	4.07324	4.52789	4.08108	4.1627	4.6031	5.09333	4.95289	6.04237	5.14452	4.49875	5.19675	5.59472	5.6412	4.97235	4.91378	3.94237	5.23193	5.30672	5.79671	4.74809
ENSG00000042493	CAPG	3.88181	6.79785	3.46651	6.07311	1.72963	5.98064	2.70792	0.985431	5.50418	1.04757	0.708376	2.21663	3.23455	2.72946	6.13309	1.17397	5.89284	0.672139	6.54207	0.698899
ENSG00000042753	AP2S1	7.25668	6.68184	6.94467	6.74127	5.69066	6.82675	7.48812	7.20586	6.35021	7.62232	8.0312	7.70357	8.05195	6.76509	6.68452	5.97541	7.0066	7.90047	6.73523	6.35664
ENSG00000042781	USH2A	0.00753351	0.00507874	0.00307329	0.00554578	0.0166895	0.0067545	0.0132834	0.0102299	0.0110423	0.0139898	0.0169411	0.0059673	0	0.00653674	0.0456064	0.00555308	0	0.00698983	0.0215283	0
ENSG00000042832	TG	0.0466362	0.0598466	0.0504573	0.585054	1.56405	0.0632447	3.09664	0.471032	0.0822088	0.0520177	0.787045	0.141237	0.966768	1.22091	1.15984	0.0295604	0	0	0.0737007	2.01912
ENSG00000042980	ADAM28	0.0939822	0.182865	0.151305	0	0.981424	0.441863	0.0630958	0.0428808	0.659911	0.0644866	0.343201	0.248925	0.765046	0.196562	0.392632	0.0147824	0.199513	0.185088	0.0383588	0.17283
ENSG00000043039	BARX2	0.0702092	1.55118	0.105004	0.556318	0.472908	0	1.78158	3.8482	2.52547	0.543755	0.16232	0.626351	0.518948	0.568922	0	3.14958	0	2.9598	2.47055	0.52526
ENSG00000043093	DCUN1D1	3.22882	4.94994	3.58256	3.92258	4.37017	4.99852	3.88077	3.95782	4.50418	2.80784	3.31235	3.30755	4.13646	4.08246	4.67629	3.85124	4.86865	3.72676	4.25933	4.21003
ENSG00000043143	JADE2	3.99449	5.64122	3.14309	4.41135	2.96868	5.89538	2.89103	4.51247	5.13296	4.3863	4.43116	3.19051	3.95574	3.69435	5.82056	4.62759	3.85591	2.39093	4.44548	3.46327
ENSG00000043355	ZIC2	2.91286	2.7824	3.44672	0.176333	3.09665	2.21614	2.51764	1.87534	2.23975	3.55153	3.02437	4.04669	3.09126	1.81749	3.53008	4.36413	0	1.82295	0	0.254873
ENSG00000043514	TRIT1	3.6962	3.98271	4.30836	3.50921	4.2639	4.32135	3.88495	4.09238	3.77669	4.35707	3.87863	3.6501	3.66767	4.4314	4.36721	4.66086	4.20364	3.74652	4.03176	4.19383
ENSG00000043591	ADRB1	0.197886	1.52249	0.248698	0.964604	2.07501	1.42105	0.0764857	0.766805	1.35555	0.984846	1.18427	0.374414	0.297817	0.641804	1.78277	0.403216	0.308522	1.51425	0.151483	2.82644
ENSG00000044090	CUL7	3.86061	3.22541	3.5124	4.24957	3.90141	2.9206	3.64166	3.06023	3.70463	3.18748	3.86661	4.48828	4.66848	3.77223	3.31283	3.24225	3.61511	3.47127	4.11378	4.15267
ENSG00000044115	CTNNA1	7.38663	7.02558	6.97059	7.70307	6.92275	7.14406	7.5438	7.61407	6.72442	6.98493	7.47596	7.0573	7.35107	6.54217	7.05621	7.58282	3.70534	6.8619	3.33374	7.18441
ENSG00000044446	PHKA2	2.29218	4.13558	3.00785	2.4312	4.48619	3.94421	2.89224	3.01567	3.94599	3.86257	3.89134	3.67352	4.20851	3.43334	3.78129	4.34633	3.86954	3.29905	4.22768	4.59728
ENSG00000044459	CNTLN	1.86263	3.06549	2.50127	2.6567	2.80836	2.933	2.98086	1.61436	3.11203	1.86726	1.72744	1.41073	0.728747	2.76956	3.12144	2.17427	2.3262	2.17916	2.14741	2.60597
ENSG00000044524	EPHA3	4.74874	0.393604	0.576258	0.0222709	0	0.536487	6.57387	2.70342	0.908954	0.542477	3.46569	3.25221	0.0495685	0.0211752	0.561822	0.0212387	0.216072	2.1102	0	0
ENSG00000044574	HSPA5	7.25374	7.85168	7.61538	7.59445	7.89871	8.32903	7.87564	7.51048	7.42672	7.32331	8.71543	7.76109	7.97575	7.15954	7.97534	6.66116	8.01582	8.90986	7.32153	7.93615
ENSG00000046604	DSG2	4.39991	7.28791	4.91244	6.27096	5.40694	7.89457	6.32888	5.20983	7.08472	5.38017	5.08585	5.30482	4.6035	2.94527	7.41838	4.96986	4.77094	4.51288	4.15586	5.30971
ENSG00000046647	GEMIN8	4.14459	4.19791	3.90081	2.09887	4.64611	3.9001	4.20261	3.39537	4.12298	4.43999	4.44301	4.57352	4.61514	3.82384	4.4269	3.69859	2.26722	3.49121	3.09227	4.15425
ENSG00000046651	OFD1	2.65746	4.32217	3.225	2.13492	3.77005	4.1958	3.81916	2.56717	3.83049	2.44916	1.37479	0.99265	1.49727	2.38752	4.39279	4.03826	3.06754	1.61759	3.70344	3.53338
ENSG00000046653	GPM6B	1.93989	1.63099	0.848938	0.690928	2.56176	1.24383	1.09928	0.834993	1.9154	0.787043	1.98741	1.68596	0.862307	0.611245	0.531884	1.85173	1.1541	1.69367	1.38509	1.55569
ENSG00000046774	MAGEC2	0.236723	0.0967413	0.171638	0	0	0.38919	0.0642972	0.276209	0	1.14861	1.23668	0.709619	0	0.0604728	0.363841	1.59516	0	0	0.0665968	0
ENSG00000046889	PREX2	0.3586	0.0168452	2.32097	0.0185133	0.131926	0	4.04828	0.113662	0.857659	0.309493	1.20717	0.260795	0.0542615	0.020766	0.0219057	0.0176542	0	2.21487	0.0228992	0.969416
ENSG00000047056	WDR37	2.87075	2.00964	3.07992	2.83117	2.94331	1.59395	3.24793	3.39114	2.62594	3.17519	3.69436	2.97922	3.11059	2.90975	2.18748	3.04835	2.59737	2.10838	2.79435	2.73528
ENSG00000047188	YTHDC2	3.58633	3.7829	3.64407	3.50045	4.15891	3.15821	3.88111	3.84889	3.03081	3.61181	3.31345	3.01391	3.11871	4.09648	3.48263	2.11314	3.75941	3.53838	3.7319	3.94007
ENSG00000047230	CTPS2	2.87619	3.28935	2.89335	2.63258	3.99037	3.1556	3.52038	3.03022	3.17286	4.1552	3.58295	3.54962	3.24431	3.58972	3.44401	3.33579	4.49042	3.0948	3.97925	4.33936
ENSG00000047249	ATP6V1H	4.60642	5.3057	5.19402	4.96715	5.14831	5.53984	4.87815	3.74178	5.08136	4.87162	4.89902	5.30341	5.94515	5.75202	5.31407	5.80652	3.61141	5.09812	3.92851	5.59388
ENSG00000047315	POLR2B	5.30634	5.70472	5.73178	5.49363	5.70637	5.85369	6.24584	6.23465	5.69469	6.03376	5.3082	5.56125	5.54864	5.42745	5.30199	5.87909	6.69034	5.66866	6.33216	6.00745
ENSG00000047346	FAM214A	2.91545	3.42593	3.87157	2.87414	5.03031	3.19854	2.89573	4.75826	3.3244	5.20552	4.98603	3.9582	3.38001	4.94644	3.12313	3.33154	2.96823	3.76147	3.04221	4.68226
ENSG00000047365	ARAP2	1.2535	3.44197	1.42024	2.14135	0.3623	2.10095	2.72819	1.4637	1.64417	0.556674	0.406815	0.285934	2.09165	1.46072	2.15424	1.37253	1.10341	1.8371	2.16617	2.09093
ENSG00000047410	TPR	4.06262	5.18589	5.51381	4.93322	5.08931	5.25636	5.98811	5.16525	5.20783	4.22715	3.25177	3.24629	3.65844	4.58642	4.97445	5.17338	4.37628	4.34409	4.33419	4.75759
ENSG00000047457	CP	1.88832	3.40638	1.305	0.748999	0.432296	4.11247	1.18238	0.0679958	3.19801	0.668562	0.0742696	0.0377956	0.509419	0	3.8912	0.201204	1.49763	0.0914312	2.40124	0.205831
ENSG00000047578	KIAA0556	3.27111	3.19006	3.70117	2.91179	4.54587	3.59794	3.40015	4.18601	3.09188	3.74306	4.34768	3.72392	4.44332	3.5453	3.90447	3.14148	3.36703	3.12594	2.79193	3.54829
ENSG00000047579	DTNBP1	3.99891	3.17913	3.15453	3.86515	1.8074	3.04075	3.00978	3.89775	3.56239	3.6786	4.06191	3.56942	4.32302	3.80053	3.52838	4.63276	3.61978	3.97741	3.81826	2.51186
ENSG00000047597	XK	1.17141	0.196332	0.361019	1.17033	2.75769	0.139179	2.11245	0	0.0583547	0	0	0	0	0.898693	0.358362	1.64875	3.23637	0.851106	1.51187	2.08189
ENSG00000047617	ANO2	0.88141	0	0.147113	0.0497377	0.0709997	0	0	0	0	0.0224945	0.450324	0.0913274	0.0889517	0	0.10785	0.553996	0	0.0619229	0	0.149899
ENSG00000047621	C12orf4	3.16064	3.08392	3.76155	2.98918	3.26162	3.52368	3.5694	3.23411	2.76531	3.02815	3.08251	2.49209	2.46084	3.41195	2.43592	2.39543	3.47709	3.31837	2.69271	3.14734
ENSG00000047634	SCML1	3.47759	3.85358	4.52005	3.34529	4.73005	3.77047	3.04131	2.6962	3.51963	3.05396	3.29978	2.75555	2.54354	2.6406	3.6823	2.96558	3.82109	3.2236	3.38367	4.47687
ENSG00000047644	WWC3	1.91219	3.8063	2.93496	3.92294	3.27528	4.312	1.65517	2.40189	3.71037	2.90508	3.27333	3.54009	3.52778	3.19425	4.48445	3.89363	3.49443	2.73101	4	2.61684
ENSG00000047648	ARHGAP6	3.92594	0.0254148	2.24631	0	5.75185	0	0.0335357	0.025771	4.52005	4.85624	4.89779	3.98424	0.031334	6.05781	0	0.20031	1.44007	4.12088	2.01139	5.06309
ENSG00000047662	FAM184B	0.207008	0.0135788	0.0962864	0.0731016	0.255078	0.0173541	0.0357738	0.38749	0.1484	0.632777	0.213426	0.208496	0.175768	0.113727	0.0785211	0.550669	0.0968144	0.621031	0.036723	1.1583
ENSG00000047849	MAP4	6.74754	5.725	5.67629	6.70634	6.12876	5.57316	6.93056	5.98081	5.86705	6.1952	6.51206	7.02278	6.93499	6.26751	5.88705	5.2645	7.37924	6.09465	6.63069	6.27012
ENSG00000047932	GOPC	3.52188	4.37418	4.3854	3.29359	3.9049	3.38447	3.14396	3.42955	3.36346	2.86781	2.3874	2.45355	2.6268	4.05294	3.70144	3.83594	3.55354	3.44174	3.35337	3.29465
ENSG00000047936	ROS1	0	0.70398	0.0208095	0	0.646784	0.081239	0	0	0.0283366	0	0	0.0040046	0	0	2.40082	0.0536511	0	0	0.0904315	0.433677
ENSG00000048028	USP28	3.76238	5.31964	3.96264	4.13894	5.06747	4.94181	4.79356	5.00154	4.90823	4.4681	4.32555	3.7352	3.18061	4.20324	5.6082	5.18452	4.37813	4.16668	4.65105	5.10465
ENSG00000048052	HDAC9	0.829596	3.89157	1.83217	0.968673	2.22065	4.22519	2.2125	0.0983178	3.10177	0.140171	1.43721	0.0146454	0.671866	0.320294	3.99086	3.48451	3.36538	1.15547	3.97389	2.71264
ENSG00000048140	TSPAN17	4.87198	4.50555	4.28715	4.81513	4.25551	4.67022	5.00708	4.92346	4.406	4.73508	5.48135	5.6655	5.46756	5.12541	4.71042	4.70911	5.25528	4.92574	5.379	5.74625
ENSG00000048162	NOP16	5.4697	5.09519	5.33319	5.27504	4.27384	5.07771	5.92795	5.69609	4.22051	5.55309	5.77514	5.91271	5.70894	5.36064	4.50235	3.75015	5.40672	5.63689	5.374	5.37396
ENSG00000048342	CC2D2A	2.45606	2.62774	1.91268	3.46619	3.44363	2.7326	4.16456	2.36768	1.89935	2.98346	2.4567	3.7801	3.2789	3.9169	2.04616	1.89503	3.04361	3.48976	3.24635	3.61635
ENSG00000048392	RRM2B	3.32534	4.37106	5.19563	3.15232	4.23956	4.39881	4.45895	3.2479	5.44142	3.66007	3.89868	3.73952	4.09918	5.81739	4.51732	4.7213	5.16982	5.41156	4.44687	4.66399
ENSG00000048405	ZNF800	4.42145	2.7353	4.38039	3.00012	3.57441	2.6513	3.29621	3.67667	3.07545	2.86482	3.44286	2.93295	3.31934	3.43477	3.43097	2.99124	4.06368	3.67176	3.43746	3.30935
ENSG00000048471	SNX29	1.95206	1.96673	2.09008	2.54152	1.75198	2.69909	2.78465	2.94807	2.63082	3.01858	2.26989	2.6064	2.85308	1.9302	2.46334	2.31764	2.62393	1.41164	2.08542	1.95013
ENSG00000048540	LMO3	0.776946	0.363915	1.11486	6.45683	0.113826	0.139786	0.0958464	0.147022	0.511273	0.183635	0.0808334	0.0851154	0.0905822	0	0	5.9557	0.17999	0.362318	0.817159	0
ENSG00000048544	MRPS10	4.64577	5.16246	4.44053	5.19352	3.80772	5.17384	4.34295	4.24038	4.47348	3.43757	4.23092	3.75621	4.49067	4.2436	4.92755	4.49922	5.64722	4.13094	5.11679	3.82928
ENSG00000048649	RSF1	2.68001	4.24028	4.57219	4.61574	4.78131	3.63346	4.69003	4.46625	4.62568	3.50321	3.42811	3.302	3.42672	4.65913	3.7887	4.80655	5.04307	3.38437	4.14768	5.33376
ENSG00000048707	VPS13D	3.38418	4.78541	3.86789	2.5061	4.05241	3.81263	2.82138	2.93882	4.33553	3.25385	3.33747	3.06176	3.70805	3.83955	5.58145	3.22985	3.23664	4.1476	5.05109	3.38736
ENSG00000048740	CELF2	0.0119892	0.429084	0	4.2218	0.488403	0	0.0816035	0.219006	0.754028	0	0	0.0245487	0.297259	0	0	0.0220018	0.0251799	0	0.0285258	0
ENSG00000048828	FAM120A	6.1599	6.28175	5.74932	6.67346	5.86682	6.71192	6.10173	6.56966	6.10932	6.22499	6.09368	6.1214	6.02315	6.31033	6.30508	5.21279	5.85539	5.4967	5.5677	5.89263
ENSG00000048991	R3HDM1	3.80419	4.72318	3.90708	4.7045	4.33447	4.66983	4.92227	5.16386	4.74582	4.71786	5.12707	4.73039	3.97624	4.96072	4.4863	4.60873	4.56785	5.18114	4.48938	4.45081
ENSG00000049089	COL9A2	1.80191	1.21014	0.349245	0.987715	3.23334	1.06759	0.948359	0.0931348	0.688679	2.05066	1.58714	2.59752	3.23071	2.42278	1.77191	2.30095	1.59667	0.344485	1.58524	3.94271
ENSG00000049130	KITLG	1.75257	4.41231	4.30739	4.14138	2.35806	5.39944	3.25664	3.57589	3.82306	2.33	0.961744	1.39707	0.0757372	0.705175	4.61458	3.64638	4.50997	3.37589	4.06849	2.08431
ENSG00000049167	ERCC8	2.57523	2.98206	2.7726	3.41569	3.8531	2.22409	3.0872	3.19824	2.67844	3.31408	2.665	2.03519	2.5099	3.05587	2.5834	3.48757	2.65562	2.46385	1.14882	3.2426
ENSG00000049192	ADAMTS6	0.0782636	1.72355	0.21639	1.18419	0.137845	0.112198	0.417911	0	0.0924848	0.140437	0.066152	0.00889562	0.0371829	0.037153	1.34598	0.145119	0.88782	0	0.871653	0
ENSG00000049239	H6PD	3.18938	4.09739	3.42758	3.1078	3.36996	3.20998	1.94747	1.51248	3.98155	4.14546	4.01132	4.19983	4.2329	2.69386	4.39114	3.18948	3.15955	2.70001	3.04944	3.2321
ENSG00000049245	VAMP3	4.42015	5.84167	5.52134	5.81808	4.37486	5.76776	5.70284	5.65988	5.64866	5.10357	5.07399	5.36892	5.27498	4.08218	5.89972	4.99726	6.40682	4.93174	5.86759	4.93838
ENSG00000049246	PER3	0.489518	4.26817	2.02185	2.4605	2.62454	3.64593	1.20906	0.868306	4.13972	2.97147	2.59658	2.56348	2.30242	1.45099	4.32853	4.86698	2.29751	2.15039	1.97091	2.97099
ENSG00000049249	TNFRSF9	0.119157	0.237724	0.238332	0.711803	0.919664	0.268261	0.180121	0.195131	0.228378	0.125458	0.201862	0.198183	0.0967642	0.114529	0.42004	0.732775	0.134761	0.148293	0.154616	0.260701
ENSG00000049283	EPN3	3.86697	5.11478	4.87479	1.67877	5.1971	6.04024	0.0547102	6.25674	5.24057	5.83831	6.28814	6.29503	6.50371	6.05404	5.34664	1.1931	1.50246	5.52554	4.52238	5.90274
ENSG00000049323	LTBP1	2.93358	4.06743	2.08468	2.30899	3.56335	4.55535	3.39148	3.37197	3.69667	1.99839	1.24936	1.01697	1.63929	2.20291	4.56103	0.0968193	7.12114	3.50562	5.80665	3.26339
ENSG00000049449	RCN1	5.78958	6.99251	5.33254	5.73169	5.47952	7.19626	6.37864	2.52547	6.40967	6.33083	5.72111	5.8339	6.71231	5.98155	7.36238	4.3052	5.84556	5.87565	5.31622	5.62139
ENSG00000049540	ELN	1.67091	0.59822	1.2942	0.189551	1.09002	0.217703	0.225225	0.175671	1.5962	1.29299	0.547932	1.57217	2.57014	0.306176	0.873106	0.578815	0.356441	0.233338	0.374492	3.01908
ENSG00000049541	RFC2	6.45442	5.72784	5.64889	5.95108	3.77384	6.68691	6.23091	6.22099	5.23943	5.76925	6.29102	5.30604	5.26113	5.10632	5.80736	5.82952	5.38843	6.13236	5.28763	4.8565
ENSG00000049618	ARID1B	3.69038	3.65585	3.99515	3.77405	4.73825	3.77403	3.70577	4.51876	3.98101	3.62684	2.81432	3.43595	3.46719	4.05718	3.47112	4.527	3.68448	3.93166	3.56128	4.6989
ENSG00000049656	CLPTM1L	6.62418	7.7134	5.95405	7.15442	6.42153	8.49915	6.99407	8.08064	7.13774	7.18394	7.42719	7.30545	7.10351	6.6002	7.94991	6.81775	6.90326	6.85444	6.62214	6.70595
ENSG00000049759	NEDD4L	5.32335	4.7735	3.65691	5.30206	6.11279	5.18094	5.78018	5.15339	5.69339	6.45071	7.22839	6.14402	5.53459	6.32187	5.07443	5.4706	5.88452	5.59978	5.38478	6.16229
ENSG00000049768	FOXP3	0.294422	0	0.22561	0.62246	0.113914	0	0.193507	0	0.224689	1.28477	1.20815	1.30974	1.85104	0.740871	0.0514065	0.843145	0.213288	0.540463	0.170712	0.121231
ENSG00000049769	PPP1R3F	2.30171	0.611287	2.95578	1.73206	1.36803	0.827716	0.847842	0.278285	2.06927	2.36285	2.67205	3.44934	1.994	1.10241	1.60516	2.11728	2.36953	2.64951	3.10953	1.4183
ENSG00000049860	HEXB	5.73431	6.35041	5.44676	6.29248	5.01149	6.73184	7.36532	5.52028	6.24468	5.86903	6.04828	5.52553	6.17757	5.66009	6.61882	4.74996	5.46386	4.99904	5.22476	5.00051
ENSG00000049883	PTCD2	3.11055	2.91168	2.73722	3.17652	2.15214	2.74699	2.97106	2.8064	2.79822	3.93731	3.52897	3.56289	3.79474	3.38091	3.02024	2.31441	2.46239	2.32768	2.5404	2.41488
ENSG00000050030	NEXMIF	0.364986	0	1.56921	0.010033	0.411455	0	0.0139871	0.0815393	2.28226	0.263107	0.0802654	0.129371	1.8296	0.239111	0.0124811	1.61563	0	0.406228	0.0143971	1.1964
ENSG00000050130	JKAMP	4.24647	5.43333	5.04355	6.26823	4.84439	5.86315	4.98653	5.79893	5.08354	4.6578	4.72754	4.59121	4.00585	5.34815	5.47783	4.72491	6.17759	4.94012	5.83958	5.08401
ENSG00000050165	DKK3	0.0688451	7.46609	0.873214	3.24215	0.185837	7.86002	4.06058	0	6.98958	0.110571	0.0679871	0.156386	0.492755	0.0754034	7.77817	1.51961	0.0889615	6.20026	0.0829902	0.189124
ENSG00000050327	ARHGEF5	4.10941	4.20821	4.2017	3.50494	3.29416	3.93509	3.73639	4.32728	3.77343	3.98631	4.64744	3.81102	3.89626	3.2826	4.65983	2.27862	2.73375	3.85395	3.4011	3.35041
ENSG00000050344	NFE2L3	2.05841	5.15001	2.05215	4.00354	3.92454	5.28259	3.17187	2.68943	4.29998	3.20919	2.50284	2.85717	2.51063	1.63637	4.98166	3.97067	5.73664	4.15009	5.91893	3.08273
ENSG00000050393	MCUR1	3.8859	4.19893	4.17026	3.88832	2.06521	4.57139	3.04556	4.88177	4.19048	3.37356	4.37779	3.91258	3.85825	3.68348	4.43242	4.48181	4.45599	4.03833	3.80717	2.0594
ENSG00000050405	LIMA1	4.08976	6.39002	5.49823	5.1241	5.56827	6.1726	4.21368	4.34961	5.07786	3.99412	3.39524	3.34593	3.44047	4.4827	6.19829	3.58107	4.18864	2.65415	4.73358	5.51981
ENSG00000050426	LETMD1	6.32369	5.30037	6.60264	5.35261	6.38051	5.23629	5.10237	4.5554	5.59092	6.08899	5.3162	5.45192	5.35684	5.25171	5.3425	4.25595	5.12379	5.04306	5.15754	5.8687
ENSG00000050438	SLC4A8	2.70061	0.437578	2.65148	3.56401	2.02032	0.171351	2.62421	0.236759	1.35078	0.418233	0.197026	0.331359	0.0485292	0.796631	0.519028	2.0287	3.03449	0.365416	2.24648	1.87033
ENSG00000050555	LAMC3	0.270637	0.146883	0.697592	1.73825	0.0958808	0.288892	2.36427	0.041773	0.764892	3.44226	2.79984	1.61895	2.52971	0.0255673	0.812952	0.0274068	1.82386	0	0.284545	0.924402
ENSG00000050628	PTGER3	0.492904	0	0.0610699	0	0	0	0	0.666533	0.205157	0	0	0.00661526	0.0277204	0.131537	0.0264916	0.224836	0	0.060988	0	0
ENSG00000050730	TNIP3	0.0619718	0.206898	0.0826668	0.27804	0.0853784	0.135345	0.140159	0.119366	0.198509	0.0735482	0.0604585	0.0945031	0	0.131165	1.12561	0.12235	0.154227	0.38703	0.144088	0.313739
ENSG00000050748	MAPK9	4.75308	4.67068	4.89592	5.2158	5.86082	4.83169	4.51398	5.76755	4.54492	5.51261	5.29926	4.42512	4.98413	5.70242	4.55694	4.91086	4.84225	4.89354	4.59388	6.44407
ENSG00000050767	COL23A1	0.0368185	0.859359	2.05715	0.0702974	0.0508914	0.505876	0.181019	0.0328413	0.694149	0.247464	0.294939	0.32033	0.21167	0	1.32775	0.054461	0	0.0873691	0	0.113273
ENSG00000050820	BCAR1	4.39768	5.82264	4.49595	5.45955	4.69686	6.6148	5.22566	4.58264	5.62297	4.4941	5.40545	5.68535	5.8627	4.47399	6.03594	3.7524	5.65371	5.21141	5.49755	4.50651
ENSG00000051009	FAM160A2	3.56838	3.25611	3.54672	2.68447	3.75484	2.76262	4.02188	4.12465	3.53529	3.72783	3.63591	3.82743	4.35968	3.77468	3.24945	3.90583	3.69539	3.95138	3.56112	3.19571
ENSG00000051108	HERPUD1	7.08024	6.84846	6.2849	4.27857	5.67904	6.43405	6.26491	5.00444	6.39929	6.65776	8.11974	6.7221	7.67696	7.56248	7.1538	4.28576	5.78449	6.93496	4.9542	5.8515
ENSG00000051128	HOMER3	3.95598	5.28087	3.16141	4.666	3.61105	5.37927	2.93212	4.92038	4.76246	3.67202	3.98803	4.89424	4.7318	2.7889	5.43681	4.11269	5.30402	5.65842	5.34199	2.98325
ENSG00000051180	RAD51	4.91893	4.34308	4.56184	4.18442	3.08926	4.05279	4.57491	4.95931	3.84637	4.38693	4.50681	3.73398	2.91794	3.33722	4.32763	3.51921	3.74986	4.29215	4.55608	3.113
ENSG00000051341	POLQ	1.78375	3.37126	3.21247	2.11358	2.22725	3.9048	2.45044	2.87054	3.76742	2.54643	2.18908	1.74579	1.69761	1.91877	3.25049	2.37187	2.37965	2.36209	2.2577	2.68791
ENSG00000051382	PIK3CB	4.41496	5.06982	3.95297	4.96226	4.10946	5.22125	2.89331	3.99806	5.14823	4.539	5.47876	4.92773	5.2715	4.35782	5.10568	4.32102	3.91582	4.0051	4.05493	4.12691
ENSG00000051523	CYBA	0.641776	6.33913	2.64458	4.94899	0.405079	6.97162	7.67473	0.982754	5.97786	0	0	0.125537	0.173666	0	7.03422	0.0945479	0	0.361455	0	0.222603
ENSG00000051596	THOC3	6.467	6.02242	6.65043	5.5935	3.8895	6.04085	6.08354	5.34006	5.44472	6.79396	6.48158	6.10576	5.46299	5.20644	5.71697	6.13344	6.3802	5.79932	6.56881	5.40792
ENSG00000051620	HEBP2	6.79054	4.97156	4.82563	2.92878	5.17462	5.64904	4.75005	5.58321	5.51984	6.79419	6.93847	5.86598	6.27919	6.61057	4.93601	4.75088	4.555	6.34412	4.74614	5.45708
ENSG00000051825	MPHOSPH9	4.3072	4.56315	5.69164	4.91928	4.56563	4.38918	4.98509	4.20202	4.85782	5.091	4.42646	3.46312	3.69897	4.96392	4.70535	5.37275	3.90784	4.78791	3.60974	4.61957
ENSG00000052126	PLEKHA5	2.85474	3.43505	3.50729	2.1076	3.60478	3.59759	4.11367	3.41116	2.8822	3.22783	2.99352	2.38636	2.11489	3.3853	3.64312	3.42652	3.04231	2.59265	3.07806	3.60682
ENSG00000052344	PRSS8	4.04216	6.03786	5.28146	0.881357	1.65332	5.66518	1.12323	7.40814	5.72137	5.04396	5.46685	6.4711	7.2822	5.14716	6.35383	4.42348	0.831237	5.88535	4.03349	4.69556
ENSG00000052723	SIKE1	3.90278	4.85094	4.59517	3.86922	3.91578	4.78726	5.48893	4.73692	5.07442	4.43995	4.51787	4.39309	4.23705	4.86146	4.0022	4.99387	4.66028	5.43119	4.78637	4.52695
ENSG00000052749	RRP12	5.22951	3.75086	4.13148	4.46521	4.1373	4.19018	4.84994	4.3884	3.73773	4.51729	4.80373	5.3443	5.35245	4.43092	3.72475	2.86268	4.01446	4.66111	4.11702	3.39381
ENSG00000052795	FNIP2	2.38839	1.94067	2.71884	0.781045	4.73146	1.8923	4.51449	2.9073	1.31195	2.53463	2.58319	2.28021	1.66534	4.73589	2.16914	2.98155	1.99163	2.7009	1.84446	5.20672
ENSG00000052802	MSMO1	5.88957	6.94013	6.45321	4.80985	5.99321	6.48332	5.56792	6.33975	6.06394	4.06912	5.18518	4.57567	4.59978	3.81804	6.80637	4.65918	3.92217	5.71982	3.864	6.13714
ENSG00000052841	TTC17	5.09132	4.98976	5.06504	4.05397	5.02954	4.82945	4.61787	5.96117	4.58132	4.36889	4.79018	4.34233	4.84679	5.00156	5.03009	5.09349	5.03008	4.73363	4.21697	4.69113
ENSG00000052850	ALX4	0.822629	0.0149086	4.80002	0.155543	1.13298	0	0.0766948	0.0884258	0.666827	1.56759	0.811184	1.40094	1.88042	0.0363045	0.0349454	1.95788	0	0.0406308	0	0.413855
ENSG00000053108	FSTL4	1.29847	2.41013	1.85006	0.52604	2.44618	0.595818	0	0.0480135	1.18373	0.20524	0.172219	0.558456	0.20273	0.30001	1.85436	3.04737	0	0	0	2.06904
ENSG00000053254	FOXN3	2.42122	3.96854	3.61455	4.53921	4.84754	4.23926	2.82218	4.23164	4.26005	4.4852	3.72237	4.22062	3.41788	3.92592	4.46202	4.4579	3.58387	3.32824	2.70204	4.65294
ENSG00000053328	METTL24	0.209666	0	0	0.0937585	0	0	0	0	0.0891791	0	0.0946236	0	0	0	0	0.593553	0	0	0	0.259151
ENSG00000053371	AKR7A2	5.29769	5.54399	5.61881	5.32914	4.69034	5.70213	5.27417	4.98471	5.20317	5.13722	5.13244	5.30397	5.17936	5.53912	5.47519	5.74806	5.16732	5.45425	5.42467	4.6895
ENSG00000053372	MRTO4	5.00656	4.85249	4.82456	4.98061	4.27771	5.41694	5.73125	5.09182	3.78357	4.33005	4.40991	4.55646	4.37307	5.02643	4.5566	4.45071	5.47109	5.6898	5.13077	4.80188
ENSG00000053438	NNAT	0.804196	1.91599	1.14859	0.792566	2.13464	2.08969	0.684839	0.480111	1.24435	0.937528	0.749777	0.80149	0.917297	0.812768	1.60641	1.83761	1.82015	0.687823	1.96745	1.67874
ENSG00000053501	USE1	4.92232	3.9532	3.68259	3.71203	5.52755	4.21789	4.32685	4.0028	4.2142	5.11005	5.91935	6.22746	5.81162	4.11821	4.11693	4.39209	4.51944	5.97048	4.11538	5.02616
ENSG00000053524	MCF2L2	0.188743	1.31859	0.690185	2.25812	2.55136	1.8575	0.25435	0.497875	1.50662	1.15063	0.322848	1.32235	0.747618	0.69995	1.77916	1.56976	1.97847	0.236769	1.91839	2.03751
ENSG00000053702	NRIP2	1.26942	1.03749	1.45333	0.653268	2.10058	1.02467	0.808445	0.426162	0.750857	0.569346	1.02463	0.641304	0.910603	0.770774	0.785777	0.583689	0.585949	0.530336	0.389871	0.965179
ENSG00000053747	LAMA3	1.12476	6.99791	1.29038	5.27688	3.23849	6.77876	3.48438	3.53781	5.37762	3.17483	4.23629	5.54486	6.68208	4.56181	5.73795	1.99192	4.5476	0.170352	5.31952	4.54758
ENSG00000053770	AP5M1	4.05666	4.77214	4.75535	4.28469	4.30971	5.16724	4.0228	4.78739	4.67531	4.01894	3.68153	3.9476	3.79566	3.97983	4.99641	5.19107	4.9468	3.76436	5.27782	4.62946
ENSG00000053900	ANAPC4	2.7714	3.85799	3.83787	3.69511	2.73853	3.58402	4.48214	3.21033	3.65906	3.34054	2.89733	2.85783	2.64652	3.22862	3.01631	3.73539	3.52067	3.26655	3.36123	2.26394
ENSG00000053918	KCNQ1	0.63086	1.89633	0.765202	0.418687	2.15599	1.29853	0.102378	0	1.44376	2.44251	1.38077	2.04154	3.4852	1.30899	1.96465	1.15933	0.0559756	3.92534	0.790362	2.56619
ENSG00000054116	TRAPPC3	5.5429	5.39417	5.46583	5.47906	5.0479	5.21755	5.30363	5.63852	5.0078	6.06121	6.19804	5.9831	6.03699	5.415	5.6373	5.96	5.869	6.12401	5.70914	5.38524
ENSG00000054118	THRAP3	5.98244	5.59887	6.10666	5.83972	5.82943	5.87231	6.51466	6.25086	5.565	6.50578	6.30524	5.80266	6.02321	6.58288	5.51487	5.76112	5.7352	5.85836	5.55106	6.33003
ENSG00000054148	PHPT1	6.85924	5.67141	6.12539	6.42072	5.49128	5.82396	7.26928	5.48339	6.63769	6.50362	6.84638	6.92048	6.62805	6.90473	6.13533	6.35659	5.08848	7.48152	5.22518	6.24095
ENSG00000054179	ENTPD2	2.75301	2.11281	1.71916	1.01714	2.17065	1.97485	1.81678	5.00461	3.4834	3.62972	3.38923	2.90623	3.12273	3.0591	1.94551	3.27369	0.83748	3.87038	3.03959	2.15527
ENSG00000054219	LY75	0.00471196	0.0838786	0.0251454	0.0156183	0.0515148	0.0536921	0	0	0.12849	0.0300719	0.0182915	0.0240634	0	0.0518669	0.176536	1.72435	0.0240624	0	0.0940568	0.0264733
ENSG00000054267	ARID4B	3.14631	3.37892	4.47879	3.53408	4.3986	3.31114	3.49651	3.78465	3.56782	2.67627	2.67858	1.96802	2.02714	3.88252	3.84844	3.95562	3.28189	3.7674	2.71069	4.30039
ENSG00000054277	OPN3	2.00267	4.56698	1.3195	3.71448	1.70424	5.12246	1.62869	2.02715	4.22676	1.11181	1.1687	0.997715	0.78837	0.875353	5.30269	3.66177	4.98337	1.69185	5.76909	1.5608
ENSG00000054282	SDCCAG8	4.39555	5.40581	4.35783	3.0574	3.98711	5.4746	3.14101	3.42311	5.33221	5.10635	5.45416	4.90197	5.61087	4.62971	5.68983	3.71197	6.02165	3.81767	6.11207	3.47335
ENSG00000054356	PTPRN	0.194746	0.250236	0.0281815	0.360754	1.02181	0.0432695	0.099805	0	0.179072	0.585379	0.87762	0.346065	1.20346	0.155699	0	0.068175	0.345037	0	0.258874	1.04786
ENSG00000054392	HHAT	1.89631	1.70632	2.27949	2.12286	3.79218	1.00958	0.305468	0	1.26167	1.02043	0.990033	0.835788	1.75877	0.153259	2.44157	3.45591	0.894953	0.0443351	1.30015	2.21
ENSG00000054523	KIF1B	3.68077	4.05324	4.40605	3.71286	5.09139	3.9209	4.85656	3.87755	4.22244	4.44734	4.89331	4.46726	4.42347	4.62225	3.89118	4.35113	4.54489	4.94137	3.76002	4.63907
ENSG00000054598	FOXC1	0.304632	3.35924	1.80347	0.446711	0.0986165	3.88527	3.57839	0.227948	2.78833	0.149236	0.160212	0.127049	0.685264	0.102717	3.76391	2.36553	2.35247	0.361901	2.00972	0
ENSG00000054611	TBC1D22A	3.25632	3.25688	3.05322	3.7064	2.53795	3.5984	4.32456	3.14553	3.2778	3.60103	3.80861	3.68787	3.24892	2.83295	3.48913	3.77173	3.27845	3.34935	3.34519	1.86857
ENSG00000054654	SYNE2	2.85076	4.71547	4.26627	3.51973	4.16101	5.07334	4.32047	5.24151	4.43501	3.68585	3.7406	4.23425	3.26581	3.20981	4.80353	5.60889	3.89875	3.27801	4.24298	3.65666
ENSG00000054690	PLEKHH1	3.13566	2.23046	2.49602	2.5238	5.24284	1.36131	4.18155	2.64513	2.69676	3.98082	4.34554	4.70944	4.00261	4.36142	2.56315	0.631174	2.40022	2.63013	4.10512	6.4581
ENSG00000054793	ATP9A	3.68884	4.70898	2.83843	3.25018	5.46894	4.80594	2.44795	2.67055	4.55925	3.27303	3.57492	4.35896	4.46381	3.25426	5.05634	4.526	4.44343	3.76624	5.47918	4.72149
ENSG00000054965	FAM168A	4.15409	3.53899	4.11646	4.68914	4.5546	3.59128	4.43111	4.28167	4.17325	4.30189	4.3928	4.50515	4.01599	3.99179	3.38486	4.84404	4.93311	4.43729	4.54565	4.7887
ENSG00000054967	RELT	2.01678	2.64724	2.02885	3.12719	0.976552	2.12323	2.54912	3.52698	2.46569	1.9984	2.16553	1.82095	1.68552	1.66409	2.29637	2.93419	2.9818	2.57489	3.27363	1.42597
ENSG00000054983	GALC	3.43072	1.48186	2.40853	4.58317	4.00375	1.78172	0.172369	0.256433	2.29347	2.61123	2.51334	1.12432	1.34511	0.0829671	1.96177	3.79114	1.15136	0.337675	0.826791	3.64532
ENSG00000055044	NOP58	5.06605	6.34525	6.10085	5.54275	5.96942	6.2615	6.46669	5.71622	5.84631	5.02857	4.53223	4.68207	4.18012	5.57886	5.70706	5.5645	5.89803	5.67493	5.82162	5.57829
ENSG00000055070	SZRD1	6.37602	5.7214	6.0757	5.97773	5.46631	6.15117	6.39997	6.40286	5.33704	6.22532	6.06154	6.28252	6.31113	6.17676	5.83538	6.26219	6.38712	6.91938	6.1029	5.76808
ENSG00000055118	KCNH2	3.45566	0.147936	0.974738	1.12573	4.13928	0.12168	0.0956445	0.195239	1.89283	1.61392	0.911515	0.925219	1.73126	0.715976	0.13982	2.28158	0.202012	0.59501	1.22472	4.18945
ENSG00000055130	CUL1	4.90136	4.79991	5.25381	5.33568	4.91442	5.29834	5.09846	5.20776	4.83087	4.48942	4.92304	4.73173	4.448	4.74753	4.90613	3.84525	5.38307	5.01831	5.2084	4.92225
ENSG00000055147	FAM114A2	3.34578	2.94589	3.67105	3.52953	3.60004	2.61729	4.00672	3.6557	3.41613	3.37946	3.93153	3.41501	2.86244	3.985	2.74618	2.74117	3.41315	3.35196	2.67806	3.52554
ENSG00000055163	CYFIP2	3.98144	1.54833	1.01389	1.6272	4.68106	2.13774	5.66981	2.42411	4.08331	4.3636	3.37801	5.02321	5.01789	5.38927	2.24049	4.10043	3.43411	4.00607	3.26749	5.07375
ENSG00000055208	TAB2	3.68816	4.92443	4.02987	4.38981	5.16184	4.98017	4.27808	4.70712	4.60012	4.47956	3.83234	3.79114	4.1432	4.54001	4.80926	5.16889	4.29382	4.29951	4.40026	6.11214
ENSG00000055211	GINM1	4.10422	4.72733	3.79007	4.09681	3.53653	4.71998	3.86156	5.1258	4.61961	4.25643	3.80777	4.01767	4.21427	3.73207	4.96577	4.8161	4.07987	3.15712	3.55595	3.63974
ENSG00000055332	EIF2AK2	2.9707	4.68202	3.92331	4.17161	3.92249	5.05776	4.98981	2.8147	4.42522	2.97158	3.16366	3.29123	2.90973	2.98351	4.54553	4.57512	4.09891	3.31433	4.24668	4.54233
ENSG00000055483	USP36	4.95405	4.80584	5.00793	4.7347	4.8051	4.6186	4.84282	5.13235	4.34735	4.20332	5.00198	4.65106	5.59807	4.49633	4.58375	4.15419	5.06206	4.8091	4.94354	4.7122
ENSG00000055609	KMT2C	4.2469	3.88542	3.81247	3.13068	6.04772	3.93827	4.30059	3.80495	3.91737	3.51137	4.02559	3.2154	3.75713	4.10334	3.23849	3.71338	3.84491	4.66603	3.3172	5.13588
ENSG00000055732	MCOLN3	0.262284	3.28394	2.21681	2.48073	0.545705	2.54503	2.24052	0.438255	1.96866	0.231927	0.24404	0.223309	0.224353	0.179463	2.96451	4.8513	0.355019	0	1.44446	0.233337
ENSG00000055813	CCDC85A	2.75345	0	0.269895	0.256426	0.0360728	0	0	0.412032	0.047412	0.272362	1.31177	0.19218	1.8155	3.51498	0.681506	2.60786	0.434631	0	0.384185	0.0730894
ENSG00000055917	PUM2	5.26213	5.81936	5.51918	5.03142	5.48066	5.40968	5.06854	5.35128	5.29079	4.82543	4.56416	4.55061	4.50008	5.71681	5.68535	4.8221	5.1404	4.97666	5.3526	5.89474
ENSG00000055950	MRPL43	6.01745	5.0862	5.30665	5.98264	5.02837	5.21125	6.29629	6.0317	4.68991	5.64311	5.63721	5.54719	5.49625	5.6113	5.10399	4.3531	5.43347	6.18632	5.58485	5.56693
ENSG00000055955	ITIH4	0.795588	1.57817	1.53125	0.210282	1.33631	1.383	2.03131	1.05169	1.28668	2.02463	0.393657	1.60462	2.53559	0.836354	1.94968	2.14698	1.00145	0.400485	0.961902	0.582728
ENSG00000056050	HPF1	3.0944	3.8594	3.22413	2.62833	3.67072	3.28988	4.41392	3.5788	3.54466	3.92337	3.6485	3.58372	3.82292	3.73474	3.18016	3.77476	3.69498	3.61466	3.75144	4.50368
ENSG00000056097	ZFR	4.79188	5.72485	4.62736	5.69652	5.05929	6.16457	4.79625	5.28929	5.30184	4.53426	4.44354	4.46383	4.68948	6.04382	5.66398	5.44416	5.45232	4.76684	5.39308	5.40324
ENSG00000056277	ZNF280C	2.16489	1.96981	2.146	1.16854	1.83498	1.63544	2.2249	1.94572	2.37407	1.05825	1.17058	0.892611	0.772138	1.62206	2.26578	1.52246	1.94181	1.57924	1.45844	1.37245
ENSG00000056487	PHF21B	3.45749	0.0553529	2.06612	0.229029	5.51002	0.0702453	0.0728018	0	1.38745	1.32199	0.155969	0.0487141	0.0596218	1.40774	0	3.06348	0	0.0755693	0.032697	4.75706
ENSG00000056558	TRAF1	1.09473	0.813501	0.915062	1.37203	2.44246	0.640814	0.421433	0.0652348	0.434746	0.0439711	0.03607	0.0143721	0.0683559	0.553501	1.21129	1.24394	0.19751	0.84694	0.374216	1.62203
ENSG00000056586	RC3H2	4.3016	4.63104	4.01966	4.81003	5.48075	4.19443	4.93458	4.38491	4.52831	4.44622	4.53102	4.10953	3.80465	4.71415	4.50567	4.97134	4.09068	3.75651	3.85028	5.41159
ENSG00000056736	IL17RB	3.92951	2.10587	3.64105	2.08565	2.97704	2.28299	1.74285	4.87764	2.51464	2.33074	2.55032	2.64288	2.42395	2.14581	1.98947	5.72355	1.82708	2.41732	1.73594	3.88595
ENSG00000056972	TRAF3IP2	3.1125	4.32943	4.08575	3.06617	2.45496	4.13473	3.22019	2.88172	3.15049	4.40982	3.37734	3.61553	4.33472	3.42577	3.74622	4.12929	2.25724	3.7291	2.82463	2.7773
ENSG00000056998	GYG2	0.335136	0.40433	0.272521	1.96086	3.22158	0.220401	2.14765	0	0.187952	3.53811	2.4192	3.08809	3.44276	0.110847	0.273952	0.0481113	0.537578	1.50846	0.664173	2.93834
ENSG00000057019	DCBLD2	2.30813	5.68263	4.61548	6.95177	3.37003	4.89563	3.56094	2.01757	3.51735	2.62028	2.01176	1.42645	2.06726	0.94115	4.52963	4.22465	7.72173	1.95604	7.01691	2.35904
ENSG00000057149	SERPINB3	0	2.98427	0	0	0	2.46838	0	0	1.2057	0	0	0	0	0	1.75337	0	0	0	1.25618	0
ENSG00000057252	SOAT1	4.83394	4.89025	4.32042	5.14485	6.31796	5.12181	5.38268	3.42064	4.0804	3.94885	3.90119	3.41819	2.77677	5.82405	4.58899	4.37251	4.32183	4.50903	3.48617	5.5184
ENSG00000057294	PKP2	2.50093	4.18039	2.60125	1.24098	2.9703	3.13794	2.68582	2.97087	3.60475	2.95071	2.40747	2.22406	2.10104	3.19991	3.0346	1.4173	2.78518	2.45942	3.03754	2.84053
ENSG00000057468	MSH4	0.106304	0	0.329666	0	0.272755	0.0404301	1.29219	0.917755	0.217866	0.029155	0.035684	0.100698	0.289148	0.0774038	0.0374428	0	0.0462834	0.608312	0	0.147926
ENSG00000057593	F7	0	0	0.0318484	0.056741	0	0	0	0	0	0.18043	0.0700067	0.139516	1.36418	0.257544	0	0.350154	0	0	0	0
ENSG00000057608	GDI2	6.30992	6.87123	6.48971	6.71909	6.89097	7.47545	7.53757	6.73523	6.77616	7.37797	6.96944	7.16928	7.26387	6.31387	7.12381	6.8962	6.40367	5.77815	6.43507	6.77238
ENSG00000057657	PRDM1	0.853918	1.32378	0.616568	0.193797	0	2.04288	0	0.047046	2.1729	0.125009	0	0.423356	0.0422189	0.857038	1.15685	0.0486051	0.0674031	1.35879	0.415787	2.70136
ENSG00000057663	ATG5	4.18638	4.37388	3.89105	3.38322	3.68853	4.78197	4.13163	3.27484	4.41221	3.61787	3.13961	3.48879	3.84627	3.79356	4.56252	4.41138	4.58748	3.49683	4.05138	3.78037
ENSG00000057704	TMCC3	1.92618	3.58564	0.670861	2.29253	4.09484	3.33761	5.62937	0.61237	2.61057	1.11784	0.884485	0.289909	1.32482	1.44235	2.9093	1.04862	3.95062	1.18214	3.2875	3.98636
ENSG00000057757	PITHD1	5.0275	4.81214	5.00363	4.31307	4.48178	5.12522	5.10192	5.30346	4.42812	4.55308	4.57196	4.34539	4.19264	5.55202	4.8219	4.69473	5.22359	6.00784	5.0464	4.94911
ENSG00000057935	MTA3	3.73263	4.0869	2.93409	4.7371	4.24382	4.28234	5.41362	4.83666	4.27659	4.32455	4.28504	4.33291	4.26954	4.48169	4.33849	5.01427	4.08577	3.29658	4.28412	4.57693
ENSG00000058056	USP13	3.14997	3.13354	3.84189	3.1416	3.1738	2.91889	2.02111	4.15991	2.94489	4.01249	3.45142	3.79748	3.23485	3.7714	2.78492	3.91992	4.33361	2.80587	3.70054	2.98691
ENSG00000058063	ATP11B	2.62351	6.12278	3.08667	5.35008	6.31326	6.65733	3.92242	5.57652	5.49528	5.25859	4.72861	4.45995	4.87481	4.48302	6.28133	4.57767	4.83264	4.00924	4.35333	5.98928
ENSG00000058085	LAMC2	0.533264	9.0524	0.0176977	4.10386	0.644554	7.924	3.53987	0.0388222	6.07969	0.111035	0	0.0225351	0.023771	1.20505	7.08235	1.61794	4.64186	0.13929	4.54226	1.34512
ENSG00000058091	CDK14	4.19229	2.73012	3.51306	3.04614	5.00713	2.68964	0	3.30336	2.83852	2.76567	4.29734	2.74081	3.61035	4.30841	2.77725	2.90385	4.87489	3.50766	2.85498	4.5545
ENSG00000058262	SEC61A1	6.94215	7.09936	6.38277	6.12807	6.33805	7.72863	6.30871	7.63622	6.79177	7.16405	8.18098	8.04759	8.54788	6.25919	7.29031	6.57228	6.99516	7.72467	6.63255	6.284
ENSG00000058272	PPP1R12A	4.2788	4.92643	3.85335	5.12573	5.15595	4.93568	4.99913	4.06052	5.20026	3.68372	4.2715	3.65044	3.80029	5.53228	4.69373	4.78573	4.65921	4.23934	4.29263	4.94098
ENSG00000058335	RASGRF1	0.299964	0.838793	1.15892	0.15041	0.146371	0.376023	0.0622272	0.0212596	2.38847	1.40933	0.15033	0.0730313	0.188846	0.0293593	0.219119	3.56735	0	0	0.0323653	2.87625
ENSG00000058404	CAMK2B	2.17544	1.40382	0.830827	0.988516	4.82909	0.0505801	0.649399	1.93608	1.55511	2.69515	1.05931	2.63873	0.738811	4.247	0.0922358	3.21404	3.47631	2.31387	1.08865	4.7151
ENSG00000058453	CROCC	4.2812	4.05593	4.33705	2.54778	4.30691	3.52323	4.10842	3.62197	3.32376	3.09763	3.0723	3.59686	2.84584	4.84865	3.53208	4.376	3.45259	4.46579	3.66573	4.06767
ENSG00000058600	POLR3E	5.32138	5.02067	4.6674	4.19311	4.82032	5.40145	4.14457	5.60364	4.53243	5.36273	5.86806	5.13714	4.7526	5.48023	5.16492	4.43781	4.57673	5.91655	4.31536	4.6478
ENSG00000058668	ATP2B4	1.87027	4.84843	3.08378	5.00239	2.81443	4.90856	5.8635	0.257934	4.31081	4.23209	3.40694	4.40732	2.62357	3.14101	4.89393	3.37635	4.51324	0.883057	3.86126	1.51312
ENSG00000058673	ZC3H11A	5.4858	6.14111	6.09193	5.61305	5.70032	5.89962	5.77215	5.54248	5.60839	4.83936	4.3335	4.15709	4.06587	5.55213	6.1135	5.68726	5.81326	5.58944	5.61022	5.57453
ENSG00000058729	RIOK2	3.87136	4.19611	3.96212	3.25372	4.37359	3.62885	4.42453	3.95371	3.16309	4.09902	3.93679	3.42049	3.13064	4.18015	3.78438	2.68369	3.66547	3.8709	3.72714	4.08486
ENSG00000058799	YIPF1	4.05015	3.72261	3.32471	3.79259	3.51648	3.93128	3.85735	4.7231	3.70185	4.79939	5.45813	4.67308	4.94836	4.53162	3.98585	4.14468	3.79109	5.27883	4.07098	4.03774
ENSG00000058804	NDC1	4.66194	4.67214	4.69417	4.34797	4.32769	5.01978	5.01714	4.9937	4.31546	4.9031	4.76398	4.27387	4.03825	4.17927	4.44837	4.8695	5.21698	5.11883	4.88605	4.65173
ENSG00000058866	DGKG	0.890151	0.217173	0.0440246	2.86265	0.0958205	0.795487	0.0605262	0.397782	0.383291	0	0.050948	0.0270877	0.111038	0.0705941	0.398062	1.94028	2.73421	0.0628372	1.83499	1.95485
ENSG00000059122	FLYWCH1	3.75353	5.34633	3.9445	4.23307	3.09675	5.27948	5.4052	4.38958	5.16104	4.29675	4.39973	4.75734	4.86085	3.9788	5.3983	3.87768	4.00015	3.52187	3.81213	2.69744
ENSG00000059145	UNKL	3.2087	4.09531	3.95977	4.45353	4.15895	4.12236	3.54326	4.6631	4.57783	4.78093	4.50444	5.07245	4.33541	3.76814	4.26896	4.36024	2.92196	4.83134	3.08983	3.82098
ENSG00000059377	TBXAS1	1.05457	2.97322	1.79708	3.03134	3.47912	1.75379	1.66668	2.15972	2.79799	2.68047	3.30488	2.84503	2.22721	2.34787	2.91748	1.9909	5.58051	2.31372	4.04474	2.91331
ENSG00000059378	PARP12	2.15593	4.005	3.87774	4.0011	3.37336	4.14502	3.65356	2.22087	4.30241	3.85012	4.21773	3.82323	4.11305	3.38941	4.46693	3.30906	2.95695	4.04696	3.10276	4.39445
ENSG00000059573	ALDH18A1	6.04954	5.27686	5.64546	4.51159	5.08551	5.20046	5.60572	5.99854	5.18106	6.17779	6.61002	6.54848	6.4094	6.22989	5.27604	4.29379	5.05244	6.40128	5.31986	5.34342
ENSG00000059588	TARBP1	3.52044	5.13503	4.22103	3.72681	5.6296	4.94573	3.96802	4.48215	5.51764	4.5353	3.19134	3.40618	4.10162	3.84107	4.569	3.81948	4.0325	4.92467	3.68282	5.09904
ENSG00000059691	GATB	4.29143	3.67504	3.66331	3.26589	2.91085	3.97705	4.06835	3.71219	3.28862	4.69031	4.25075	4.87302	4.41193	4.59639	3.32872	2.66184	3.93674	4.06578	3.79137	2.88384
ENSG00000059728	MXD1	2.20077	3.441	2.76943	1.74487	2.60602	3.2438	1.86721	2.13019	2.83266	1.33394	1.51826	1.52747	1.42058	2.49235	3.44697	1.08772	1.84259	1.95723	1.65967	2.23043
ENSG00000059758	CDK17	4.07509	3.5276	3.61225	4.12579	3.33771	3.40086	4.44882	3.64231	3.66799	2.42142	2.32469	2.88699	1.6525	3.51427	3.42749	3.76434	3.72505	4.07891	3.23627	3.48916
ENSG00000059769	DNAJC25	2.16428	3.36461	2.61749	3.37077	3.19852	3.5136	2.62085	2.55982	2.97841	2.09393	2.40841	2.28918	2.03846	2.46627	3.35518	2.29215	2.3037	2.53126	2.13459	2.86084
ENSG00000059804	SLC2A3	0.5992	1.78806	0.225106	1.19529	0.943343	0.446653	0.768274	0.632592	0.39488	1.15807	2.03361	0.366337	0.777109	0.290777	1.23392	0.126299	0.402209	0.576949	0.567348	1.45766
ENSG00000059915	PSD	3.63471	0.400953	2.13708	0.964642	3.29726	0.858839	1.52979	0.734006	3.246	1.58793	1.70894	1.92486	2.055	0.9659	0.976663	2.42162	0.733071	1.89369	0.593101	3.80678
ENSG00000060069	CTDP1	3.25145	2.81786	3.06271	3.37406	2.49471	2.99365	3.59405	3.00142	2.46436	3.02698	3.48182	3.6055	3.96913	2.86337	2.86967	3.51032	3.69033	3.23548	3.43858	2.6173
ENSG00000060138	YBX3	7.7397	8.34606	8.00438	6.04687	6.82854	8.71628	7.76652	5.29754	7.86479	7.46451	7.37242	7.52707	6.96706	8.24723	8.51854	5.17762	5.25894	4.88483	5.74044	7.75485
ENSG00000060140	STYK1	3.47052	2.31418	2.40849	1.88913	3.92395	3.25471	1.99167	0.885437	2.66728	3.04012	2.85058	2.17515	2.40889	2.83722	2.27866	1.98768	1.75738	2.83814	1.33492	4.08453
ENSG00000060237	WNK1	5.90818	5.77646	5.98771	5.83739	6.0444	5.60466	5.6378	6.03228	5.59112	5.71443	5.92739	5.64479	5.63821	5.96944	5.75988	5.53939	5.03863	5.92303	4.87023	6.61749
ENSG00000060339	CCAR1	4.97992	5.30589	6.03909	5.63172	5.92686	5.43677	5.33447	5.00048	5.61533	5.50456	5.28455	5.47931	5.76478	5.77064	5.4085	5.65427	6.00694	5.3648	5.90334	6.11634
ENSG00000060491	OGFR	4.06393	4.47736	4.13603	4.72916	4.58884	4.77534	4.76566	5.63146	5.03819	4.33895	4.31778	5.15633	4.92279	4.59721	4.68416	4.54369	4.80611	5.23831	4.67179	4.76666
ENSG00000060558	GNA15	0.0579131	4.13208	0.0126478	2.00394	0	3.99331	0	0.0405951	2.91352	0	0	0	0	0	3.94551	0.202705	0.0574806	0	0	0
ENSG00000060642	PIGV	4.83485	4.19992	3.47193	3.56198	3.34954	4.09303	2.58233	2.6744	3.4492	4.28795	4.40879	4.18304	4.06383	3.61346	4.13407	3.82405	3.31965	4.01653	3.49608	3.61289
ENSG00000060656	PTPRU	4.22333	5.35292	4.53648	1.84561	0.72282	5.37561	3.86854	2.23667	4.9044	3.57704	3.83701	4.27037	4.48905	4.57163	5.58202	0.994568	3.14022	2.93785	4.07948	2.4841
ENSG00000060688	SNRNP40	5.89343	5.54397	5.48755	5.4333	4.91847	5.72096	6.31407	5.90172	5.18406	5.83523	5.99487	5.88704	5.16564	5.61071	5.1607	5.72039	5.53088	6.37227	5.48718	5.38679
ENSG00000060709	RIMBP2	0.0134754	0	0	0	5.64827	0	0.0616067	0	0	0.633209	0	0	0	0	0	0	0	0.063958	0	5.75893
ENSG00000060749	QSER1	2.43911	4.35682	4.05814	3.44624	1.48485	4.65209	3.96905	4.63972	3.23022	2.50956	2.92336	2.84453	3.62391	0.806156	3.94094	4.07594	4.27011	3.91743	3.82883	1.58732
ENSG00000060762	MPC1	4.4725	4.6869	4.81054	1.4408	3.8428	4.59202	5.24611	5.36322	4.05663	4.73718	4.72894	4.70893	4.64319	4.00597	4.44619	5.35929	3.20616	5.08982	4.09385	3.99468
ENSG00000060971	ACAA1	5.08612	4.6619	5.06202	4.34452	4.38377	5.39726	4.62901	6.20841	4.84566	5.22103	6.37382	5.95253	5.80546	6.14662	4.78801	4.53036	5.27459	6.17361	6.24953	5.04639
ENSG00000060982	BCAT1	2.9915	3.38071	0.980611	5.23851	1.38822	5.04897	0.255037	1.05788	3.0213	2.0841	2.92785	0.295294	0.377652	2.67618	3.65774	0.501927	0.222107	3.54139	0.234068	1.28484
ENSG00000061273	HDAC7	4.34334	4.96367	3.83478	4.58656	4.62981	5.02939	4.94773	4.19996	4.37831	4.10134	3.62012	4.44075	4.1978	3.93788	4.70857	3.09178	4.89601	4.40822	5.41025	4.50497
ENSG00000061337	LZTS1	0.0272573	0.496333	0.0414635	0.563892	0.0500817	0.359727	4.51731	0.0323156	0.525238	0.288577	0.303745	0.514934	0.759489	0	1.06818	2.33295	0	0.122376	0	0.0952849
ENSG00000061455	PRDM6	0.843892	0.0301358	1.25684	0.0866978	0.0622908	0.0200484	2.26843	0.424727	0.224998	0.0428607	0.0174629	0.0766677	0.09459	0.0851558	0.148509	0.0806556	0.0229744	0.798186	0.0632685	0.0985555
ENSG00000061656	SPAG4	1.26748	1.66989	2.26861	3.24245	0.279148	1.70167	3.54832	1.38175	3.30923	2.06351	2.15161	1.94403	2.09231	1.13317	2.43573	2.19651	3.407	2.90374	4.12938	1.19573
ENSG00000061676	NCKAP1	5.75867	6.78508	6.18427	6.07493	5.79618	6.58718	5.65947	5.78328	6.12435	4.67853	4.4347	4.30184	5.24456	5.73116	6.67154	5.4882	6.0071	5.0818	5.70808	6.2735
ENSG00000061794	MRPS35	6.50806	5.37702	5.65311	4.73426	6.28354	5.34206	5.51253	5.49542	4.88253	6.28175	6.17436	5.98105	6.6732	5.9692	4.87206	4.82448	5.97642	4.86768	5.59879	6.17559
ENSG00000061918	GUCY1B3	2.593	0.564837	3.96946	1.22762	2.74166	0.391963	2.77399	4.17288	0.161318	3.64118	3.56486	1.05794	1.7671	2.77277	0.490996	0.0667904	2.13144	2.64198	2.15106	3.21005
ENSG00000061936	SFSWAP	4.75873	4.03609	4.69513	3.92883	4.52582	4.47122	4.1962	4.45052	3.96402	4.07351	4.54002	4.12884	4.22867	3.82297	4.2026	4.7922	4.98381	4.0769	4.27181	4.52721
ENSG00000061938	TNK2	3.79885	4.88989	4.36578	4.93354	5.80603	4.44989	3.53755	4.33634	4.99731	5.85726	5.55903	4.89132	5.39899	5.70128	4.99379	4.19223	5.03328	7.59143	4.66483	5.30559
ENSG00000061987	MON2	3.88344	4.17615	4.74169	4.12039	4.51893	3.45936	3.51606	3.21245	4.09583	3.13556	3.59679	3.48897	3.50229	4.18462	3.78781	4.12721	4.06285	3.83397	3.83294	4.1574
ENSG00000062038	CDH3	4.5841	7.2251	3.78776	6.75763	0.914945	7.37165	0.165953	5.74333	6.42406	2.95868	2.98076	1.25812	0.240511	4.08465	7.36309	4.4783	2.28244	5.73063	5.58166	3.33942
ENSG00000062194	GPBP1	4.33572	5.20646	5.10663	5.10745	5.33464	4.66937	5.12834	4.6389	4.95975	4.62239	3.86132	4.20336	4.35405	4.95413	4.8681	5.77157	4.47185	4.50498	4.04871	5.20303
ENSG00000062282	DGAT2	3.25483	2.03647	2.82866	3.71413	3.88448	2.36171	1.85264	3.30908	2.95222	4.57088	4.17764	4.73215	4.93027	2.75596	2.25685	2.99051	3.10997	4.87701	3.03386	3.6141
ENSG00000062370	ZNF112	1.14518	1.568	2.19903	1.20897	2.39232	1.24377	1.99689	2.65539	0.966461	0.794593	1.43748	1.47075	1.71799	1.7752	1.67992	1.63507	2.23974	1.07896	1.69856	2.19711
ENSG00000062485	CS	7.57561	6.58731	7.56011	7.06061	7.61817	7.07002	7.24845	7.0159	6.96956	7.8388	7.91885	8.21022	7.57598	7.08925	6.73208	7.17914	6.7395	7.42632	6.52156	7.14894
ENSG00000062524	LTK	0.0493271	0	0.0605646	0.161904	0.0798819	0.123289	0.131293	0.236293	0.104588	0	0	0.044896	0.0617432	0.0613498	0	0.0534441	0.497458	0	0.134985	0
ENSG00000062582	MRPS24	7.04134	6.47718	6.7714	6.97901	6.48717	6.96575	6.99104	6.65415	6.16701	7.45589	7.4448	7.35439	6.91855	6.6481	6.52531	6.20522	6.86308	7.20745	6.78158	6.87396
ENSG00000062598	ELMO2	4.54342	4.29394	4.25659	3.98826	4.13942	4.41065	4.51281	4.07748	4.31076	4.10827	4.86212	4.13365	4.6971	4.97923	4.57832	4.83167	4.31195	4.68409	4.32993	5.08804
ENSG00000062650	WAPL	4.14245	3.72081	4.39619	4.48976	4.60775	3.77466	4.17507	4.22443	3.32523	3.44993	2.76183	2.60903	3.08589	4.47406	3.76311	4.31155	4.0844	4.00375	4.25579	4.5186
ENSG00000062716	VMP1	5.02002	6.76369	5.47355	7.20313	5.28415	7.00956	6.83387	6.73817	6.23991	6.32975	6.2205	6.18707	5.99206	5.57332	7.07949	5.57623	6.80808	5.79357	6.43035	5.86994
ENSG00000062725	APPBP2	3.67219	3.98254	3.5777	4.13558	3.47707	3.53393	3.27958	4.68814	3.94794	4.71321	4.31571	4.1227	3.93631	4.30061	3.90212	4.27843	5.0951	3.82506	4.9103	4.22859
ENSG00000062822	POLD1	5.29481	4.85783	5.55024	5.13025	3.25339	5.47461	5.38637	5.06991	4.43356	4.89895	4.96512	4.87679	3.5587	3.77768	5.05263	4.10758	5.04783	5.1469	5.06001	4.76759
ENSG00000063015	SEZ6	3.95683	0.092545	0.0713138	0.939773	1.18189	0.4591	0.24991	0.100928	0.706481	1.37594	0.168186	0.974668	0	0	0.528919	6.08207	0	0.0642527	0	3.5391
ENSG00000063046	EIF4B	8.52073	7.22722	8.46628	7.37836	9.70114	7.27805	8.02698	7.57878	7.28393	8.95374	8.22021	8.73518	8.64019	8.07986	7.23696	7.34171	6.69221	8.20923	7.04119	8.94088
ENSG00000063127	SLC6A16	1.41773	1.28356	2.1609	2.25907	0	1.45604	1.5247	3.26821	2.1411	2.11711	0.952132	2.6794	1.28273	0.928469	1.50127	0.377754	1.02296	3.7283	0.348952	0
ENSG00000063169	BICRA	3.01807	3.04718	3.16138	3.48762	4.03629	3.26684	2.2293	3.20767	2.8376	2.73331	3.05331	3.32592	2.90121	3.15334	3.32724	3.63207	2.15086	3.84905	1.8258	3.72823
ENSG00000063176	SPHK2	3.32831	2.57856	2.48748	3.03544	4.14474	2.71421	3.7835	3.7829	3.08565	3.81151	4.29714	4.4521	3.46266	3.7986	2.44726	2.30128	2.80446	4.32578	2.58979	4.29555
ENSG00000063177	RPL18	10.3694	9.88888	10.1907	9.21865	10.9576	9.89299	10.4296	9.49766	9.27081	10.339	9.90721	10.3444	10.2766	10.1339	9.79231	8.54933	8.8168	9.8194	8.86921	10.8709
ENSG00000063180	CA11	6.19269	3.24747	4.02483	3.45133	1.74947	3.12349	4.86654	2.30771	4.21325	2.74942	2.50867	3.87253	2.80303	2.13965	3.66376	4.07195	1.74438	0.858392	2.7035	1.97844
ENSG00000063241	ISOC2	6.63531	5.56363	6.34213	5.31842	4.87682	6.03587	5.12604	4.7655	5.78405	6.39265	7.75534	7.13915	6.65008	5.30523	5.87584	4.98951	6.31373	6.72418	6.28946	5.56278
ENSG00000063244	U2AF2	7.09721	6.69401	7.16817	7.09949	6.87599	7.43608	7.32842	7.28869	6.69328	7.30678	7.82376	8.12098	7.68011	7.12042	6.46575	7.20022	7.38361	7.85887	7.2884	7.50428
ENSG00000063245	EPN1	6.00752	6.1737	5.27522	5.77654	5.7612	6.47552	5.98505	6.19831	5.99063	6.43147	7.15629	7.36675	6.78032	6.45687	6.2695	5.67133	7.39343	6.54965	6.97235	6.37826
ENSG00000063322	MED29	4.62375	3.87609	4.37125	4.62131	4.48588	3.74422	4.70601	4.53978	3.93773	4.83404	5.24731	5.61914	5.89754	4.34234	3.84715	4.51823	4.02088	4.91063	3.6949	4.97987
ENSG00000063438	AHRR	1.8985	1.64839	2.14836	1.12144	1.14678	1.28852	1.33535	2.78569	1.51257	0.383751	0.53624	0.715289	1.75258	0.599214	2.50736	3.67103	2.68564	0.434705	1.28706	0.52019
ENSG00000063587	ZNF275	2.89147	2.19765	3.27482	1.6265	3.16665	2.11355	1.86706	3.28613	2.61025	3.37831	3.15048	3.28625	3.38439	3.27123	2.38249	3.10104	3.10165	3.37759	2.91781	3.85087
ENSG00000063601	MTMR1	4.13944	4.89402	4.17577	3.92424	3.32622	4.34801	4.14241	4.23357	4.30292	4.55079	4.50172	4.15915	3.90098	4.58803	4.47303	4.04267	4.52698	3.78962	4.61678	4.61978
ENSG00000063660	GPC1	2.7785	6.92848	4.41766	6.84328	2.03758	7.04287	5.92628	4.62596	6.29677	3.69592	3.24655	3.80002	4.1963	1.93356	7.0954	3.33717	4.93509	4.89504	4.49835	3.37334
ENSG00000063761	ADCK1	2.64063	2.61915	2.81369	2.68369	2.87815	2.95894	3.30647	2.45039	2.28262	2.82758	3.6564	3.6663	3.67899	2.7785	2.68504	2.95591	2.07331	2.74833	2.05253	2.29172
ENSG00000063854	HAGH	5.97547	5.18982	4.47215	5.00458	4.99792	4.78009	4.81732	5.87505	5.0269	6.28496	6.54133	6.28776	5.8586	6.13424	5.41355	6.18774	4.91827	5.48857	5.3193	5.42334
ENSG00000063978	RNF4	5.29619	5.32259	5.31647	5.82693	4.31033	5.86243	5.27712	5.59875	5.04822	5.645	5.39785	5.58162	5.80499	5.02987	5.49072	5.29204	4.94696	5.25895	4.83888	4.6986
ENSG00000064012	CASP8	1.98893	3.78475	2.78916	4.21992	2.89733	4.1106	3.9259	2.93216	3.49902	3.20311	3.0673	2.981	3.80552	4.14056	3.95361	3.07824	4.34251	1.64509	3.93751	3.25012
ENSG00000064042	LIMCH1	5.77048	2.43593	3.15324	4.81106	5.66157	0.606124	3.65512	5.60785	4.57343	7.23367	6.88776	6.8115	7.29605	7.24373	2.88677	5.38774	1.17185	4.67771	4.38968	5.63497
ENSG00000064102	INTS13	4.3706	4.82645	4.74285	4.05208	4.25756	4.70269	5.11035	3.88243	4.54411	3.96782	3.71056	3.93271	3.45253	3.83132	4.19788	2.84486	5.47531	3.78624	5.08979	3.43198
ENSG00000064115	TM7SF3	5.93872	6.69213	5.76366	5.25269	4.83949	6.3875	6.2816	5.64755	6.13459	5.11991	5.7218	5.76957	5.59315	5.80319	6.86184	5.24973	6.53733	6.2506	6.6174	5.0027
ENSG00000064195	DLX3	0.521954	1.7722	2.21744	0.17769	0	1.60202	0.675251	1.53115	2.24668	0.106826	0	0.560422	0.437702	0.0418327	2.22895	2.37046	0.113468	1.24134	0.36774	1.0792
ENSG00000064199	SPA17	4.25268	3.65318	4.26248	3.54671	2.4223	3.20524	2.61294	3.73339	2.85361	2.92313	3.86476	3.5985	3.12386	4.29628	3.37875	4.53728	3.40914	2.73554	3.68212	2.93436
ENSG00000064201	TSPAN32	0.983687	0.0741172	0.159012	1.68621	0.213564	0.1179	0	0.0945021	0.45726	0.0856501	0	0.242624	0.263344	0	0	0	0.257448	0.0699082	0.837852	0.147382
ENSG00000064205	WISP2	0.939864	0.541142	0.127131	5.25356	0.311338	0.489407	0.224477	0.372306	0.433267	0.174756	0.470023	0.342196	0.890934	0.176671	1.05869	0.338818	0.293287	0.312463	0.288208	0.200827
ENSG00000064218	DMRT3	0.194998	1.0601	0.532125	0.652231	0	0.287831	0.194308	0	0.310356	0.0472289	0	0.0600719	0.443911	0	1.14782	0	0	0	0	0.0820469
ENSG00000064225	ST3GAL6	1.41939	1.11	2.95097	1.64835	1.26386	1.79837	0.100252	3.64856	2.11581	0.921972	0	0.131584	0.0428647	0.150237	2.37193	1.69316	3.84726	0.333161	2.92235	1.37263
ENSG00000064270	ATP2C2	1.10721	3.68628	0.873602	1.8409	3.54815	4.58413	0.402531	2.39275	3.92831	4.4932	4.95895	3.91508	5.5434	5.38418	4.31359	2.60085	1.2973	3.15125	4.47365	3.05982
ENSG00000064300	NGFR	0.594118	5.77613	0.711318	0.154405	0.0432879	5.26171	0.319628	0.748838	5.27156	0.0744311	0.0305227	0.0558342	0.0339275	0.0339002	6.22275	0.190728	0.0791141	0	0.0373652	0.150358
ENSG00000064309	CDON	1.53348	2.42085	2.74342	3.04302	4.80963	2.40727	2.42546	3.79136	3.28959	4.35626	3.00898	2.44531	2.18489	3.86098	2.70064	4.25509	2.60261	3.87476	3.16886	3.73938
ENSG00000064313	TAF2	3.47423	4.67536	4.48294	4.85926	3.99062	4.87312	4.24349	4.46271	4.2242	3.02031	3.40519	3.5274	3.71771	5.1653	4.65449	5.40425	5.26515	4.26339	4.81485	5.3294
ENSG00000064393	HIPK2	4.16626	3.49034	3.74326	4.58635	6.34712	3.04083	4.63647	4.52465	4.00758	4.17174	4.94072	4.2727	3.64756	4.97178	3.39585	3.64367	6.13779	4.96895	4.78624	5.43762
ENSG00000064419	TNPO3	5.19805	4.48101	5.07296	5.03201	4.78436	4.54432	5.25296	4.69525	4.32366	4.81422	5.08319	4.64013	4.07544	4.53528	4.58997	3.63182	5.27682	5.17813	5.06006	4.7791
ENSG00000064489	BORCS8-MEF2B	2.09523	2.53935	2.44175	3.12277	2.73349	3.2243	2.74132	3.05414	2.85611	1.94011	3.05951	2.97968	2.44958	2.32598	2.31904	2.82495	2.68505	1.51285	3.04711	2.39044
ENSG00000064490	RFXANK	5.57402	4.77746	4.77129	5.46034	4.26379	5.12626	5.25632	5.92201	4.9231	5.62445	6.16068	6.22375	6.35197	4.84594	5.14004	5.29481	5.84013	6.05127	6.02438	4.38769
ENSG00000064545	TMEM161A	5.19302	4.11774	4.50942	4.85375	4.25075	3.75133	4.85346	4.87271	4.04499	5.1627	5.54948	6.03609	5.90329	4.6903	4.25476	3.78045	4.7794	5.05849	4.34442	3.79386
ENSG00000064547	LPAR2	1.89173	3.45443	2.47162	3.45087	2.66623	4.15638	2.06751	4.38469	3.80584	4.00737	4.18882	4.23166	4.43041	3.04028	3.6742	4.22222	2.71097	3.91376	3.95382	2.07715
ENSG00000064601	CTSA	4.99116	6.72663	5.37017	7.38134	4.34077	7.08789	7.82057	6.16717	6.29997	4.45667	4.55549	5.04914	4.79544	4.55556	7.05737	5.49151	7.29189	6.07738	7.07843	4.84204
ENSG00000064607	SUGP2	4.04508	4.51353	4.77644	5.37561	5.20722	4.00145	4.84014	5.01179	4.21935	4.95101	4.83675	5.25859	4.92049	4.61645	3.94456	5.25993	4.83622	4.84046	4.77356	5.45678
ENSG00000064651	SLC12A2	5.07394	3.67565	3.35304	2.34849	6.10445	4.54277	3.78226	4.10684	3.46515	3.17664	2.95082	2.7231	2.55605	5.118	2.78949	2.06964	5.18423	3.68134	5.27313	4.15707
ENSG00000064652	SNX24	2.81809	3.98583	2.37307	4.45319	1.28513	3.57169	4.38064	1.84858	3.93051	1.95055	2.97871	1.69586	3.3793	3.07138	4.37022	2.92322	2.86482	3.40155	2.90173	2.28593
ENSG00000064655	EYA2	0.318573	5.38099	0.166505	0	4.19669	6.25276	0	2.4043	4.83159	2.81584	0.867981	0.94249	3.05523	2.59109	5.89482	0	0.0714937	3.81855	1.03421	4.0479
ENSG00000064666	CNN2	3.77313	6.59302	4.63799	7.21441	2.52086	6.94356	6.75675	1.02148	6.00699	4.02005	4.35723	4.68885	4.09407	3.46071	6.63682	5.42221	5.06847	6.24779	5.84363	3.5908
ENSG00000064687	ABCA7	5.00105	2.90717	4.2804	3.52019	2.61667	2.60308	4.80079	2.32118	3.85779	2.5699	4.05843	4.46736	3.57297	2.7295	3.00308	4.23252	2.95486	3.49539	3.40523	3.12537
ENSG00000064692	SNCAIP	0.705918	1.20328	0.64013	0.338729	0	0.405482	0	0.119194	0.734111	0.460618	0.157814	0.160337	0.0774243	0.730219	1.51527	2.53897	0.0691111	0	0.0851411	0.100177
ENSG00000064703	DDX20	3.4637	3.21917	3.35056	2.74245	2.94491	2.85191	3.41176	3.19808	2.83827	2.48976	2.42288	2.14784	2.81587	2.94164	2.57091	2.92037	3.18146	3.33697	2.85798	2.76557
ENSG00000064726	BTBD1	4.75722	4.81494	5.19386	6.0384	5.43879	4.86169	4.90272	5.33985	4.77223	4.60994	4.56376	4.38403	4.63284	5.06152	4.48077	4.41119	5.10702	3.92796	4.97287	5.75817
ENSG00000064763	FAR2	4.26554	3.35028	4.21792	1.77303	1.13152	3.40474	1.79263	4.50484	3.16188	1.02692	2.16395	1.59641	3.2281	1.75084	3.5549	3.896	5.54565	0.867901	3.38122	1.59808
ENSG00000064787	BCAS1	0.201765	0.493141	0.0417139	0.0375368	2.02684	1.71083	0	0.0813527	0.582874	0.889377	0.509666	2.25372	1.03447	1.66859	0.251136	0.0358059	0.0978193	0.178658	2.00288	1.5842
ENSG00000064886	CHI3L2	0.0624688	0.208476	0.0339097	1.20547	0.458851	0.136403	0.141253	0.109472	0	0	0	0.0952525	0.255039	0.281872	0.103503	0	0.75881	0	0	0.170247
ENSG00000064932	SBNO2	6.26709	4.53208	3.62094	5.60062	4.0721	4.60133	4.34773	4.23305	4.626	5.41933	5.84981	6.07579	5.72381	3.20252	4.77585	4.51248	3.92979	4.62392	4.37522	3.04482
ENSG00000064933	PMS1	3.4633	3.77823	4.08097	3.91819	4.35067	3.53867	3.3173	3.79595	3.16238	2.96174	2.69866	2.04983	2.61262	4.38615	3.80815	3.52614	3.86193	3.42696	3.29491	3.61925
ENSG00000064961	HMG20B	7.31861	5.36166	6.6736	6.36019	5.23512	5.48769	6.1757	6.5865	5.70353	7.12103	7.51476	7.24771	7.01065	5.50409	5.69898	4.21993	5.9735	5.60783	5.90137	5.20076
ENSG00000064989	CALCRL	0.411005	1.64162	2.01806	0.170263	0.445677	2.37273	4.14923	2.03595	5.55403	0.649866	0.0891236	1.07358	0.0696368	0.126857	1.69918	0.059303	0.115202	0.0825426	0.555161	0.0901714
ENSG00000064995	TAF11	4.73828	4.15269	4.71976	4.17403	4.02987	4.57311	4.27571	5.21065	4.14327	4.42224	4.64999	4.75377	4.57317	4.21342	4.05292	4.99073	4.75736	4.1703	4.66045	4.10881
ENSG00000064999	ANKS1A	3.46572	3.45705	3.41018	3.26478	4.01186	3.48543	2.95197	3.4143	3.26773	3.35899	3.71784	3.68107	3.5917	3.08329	3.50168	3.80061	3.67863	3.78571	3.75627	3.41728
ENSG00000065000	AP3D1	5.6474	5.11676	5.12469	6.50113	6.21925	5.98157	5.77386	5.69033	5.43808	5.63438	6.25452	6.18058	6.74236	5.79211	5.15199	5.64933	5.36767	6.06148	5.16264	6.01753
ENSG00000065029	ZNF76	5.30974	3.68174	4.84013	4.54002	4.07531	3.31193	2.82571	3.01075	3.66257	4.48099	4.67423	4.63149	4.6933	4.75299	4.0574	5.39391	3.49163	4.20531	3.71561	4.50955
ENSG00000065054	SLC9A3R2	5.28042	4.21668	4.67056	4.35917	5.29881	4.70899	4.58253	6.62374	4.49215	6.11819	6.89783	6.57905	6.08797	5.73474	4.52646	4.58532	7.76117	6.25279	6.64976	4.65908
ENSG00000065057	NTHL1	4.8985	4.55567	4.59166	4.26225	4.23621	4.61496	5.335	5.14439	4.151	4.93864	5.39461	5.37756	4.39946	4.4945	4.34315	5.53809	4.69829	5.10311	4.37886	3.81637
ENSG00000065060	UHRF1BP1	4.31808	3.35379	2.52373	3.63086	3.14563	3.26566	3.11035	3.22032	3.46184	3.86914	4.39413	3.73572	3.93175	4.29666	3.55794	3.83374	3.26367	3.07332	3.4476	3.19584
ENSG00000065135	GNAI3	2.24481	2.60026	2.14483	2.07037	2.21411	2.52631	3.46198	2.05934	2.37955	2.06606	1.84353	1.67322	1.76056	2.13031	2.40657	2.19142	2.35966	2.5514	2.51544	2.17096
ENSG00000065150	IPO5	6.25483	6.01943	6.52846	6.68597	6.86209	5.97277	7.16861	4.72875	5.3251	6.6941	6.58558	5.88403	5.8478	6.03725	5.69119	6.40881	7.05948	5.66031	6.38101	6.5135
ENSG00000065154	OAT	5.35159	7.48728	5.82115	5.66852	1.23642	7.99346	5.38381	3.33376	6.89704	4.66952	3.26488	2.46472	4.109	5.9309	7.73293	5.13423	5.48586	0.219434	5.54093	3.0056
ENSG00000065183	WDR3	4.50897	4.66924	4.08884	4.09178	4.8334	4.60867	4.93804	5.53443	5.02857	4.96481	4.67113	4.70887	4.46564	4.66356	4.25081	2.68419	4.52791	5.25727	4.45901	4.44734
ENSG00000065243	PKN2	3.80954	4.54625	4.52467	4.19106	4.19425	4.82055	4.68812	3.41978	4.27842	3.28282	3.05021	2.50934	3.17529	4.82591	4.43121	4.6516	5.24271	3.89	4.12501	4.7866
ENSG00000065268	WDR18	5.19937	5.06752	4.70478	6.00871	4.60944	4.35791	6.11434	5.44584	4.69142	5.46182	5.93804	6.13618	5.92141	4.92281	4.72218	5.34348	3.85394	5.7563	3.95563	4.79781
ENSG00000065308	TRAM2	2.20378	2.7783	2.75153	4.23088	2.4678	2.7663	3.10329	3.19174	2.34075	1.55095	2.5197	2.49461	2.51377	2.69129	4.00402	3.26777	3.83995	3.11174	3.69402	2.29574
ENSG00000065320	NTN1	0.106399	0.974079	1.73855	2.55532	0.0220538	0.997028	2.38339	0.109729	0.566732	0.0738376	0.0898007	0.190047	0.487751	0	1.13207	2.70118	0.0778288	0	0.0563157	0.146011
ENSG00000065325	GLP2R	0.0120168	0.0417838	0	0.86604	0	0	0.0474266	0	0	0.182224	1.29706	0.376266	1.04899	0	0.0922505	0	1.42327	0	0.988501	0.424444
ENSG00000065328	MCM10	3.90755	3.52111	4.73681	3.95978	2.4789	4.43786	4.65676	4.81884	3.36343	4.15326	3.42209	3.05339	1.95265	2.62049	3.71305	4.75267	3.22261	3.93378	3.27477	3.28196
ENSG00000065357	DGKA	3.70227	5.4556	4.35104	4.30819	2.78463	4.8091	3.46842	3.3116	3.745	3.67723	4.09036	3.37177	2.95565	4.26596	5.30658	2.88766	4.4305	2.87952	4.49497	3.38363
ENSG00000065361	ERBB3	5.95218	3.89445	4.83655	3.7191	3.16012	3.7385	3.36823	6.48948	4.06408	6.24316	6.1443	5.87546	6.37199	5.91023	3.75936	5.19454	2.05401	4.84913	4.08026	2.63256
ENSG00000065413	ANKRD44	1.52354	1.75048	2.6065	1.5906	2.1371	0.232844	2.42601	1.49535	1.93107	3.47871	0.954317	2.2447	1.71262	1.14385	0.639918	3.2424	1.32419	2.88943	1.66204	1.69312
ENSG00000065427	KARS	6.10785	7.01833	6.03497	6.88959	5.55275	7.56445	7.13349	6.78541	6.59661	6.56055	7.1643	7.24051	7.15677	6.1813	6.98311	5.34689	6.19833	6.60104	6.39924	5.68609
ENSG00000065457	ADAT1	5.72382	5.9122	5.73908	5.8168	4.71354	6.45866	5.07765	4.9861	5.70619	5.10132	5.47783	5.45027	5.09725	5.69766	5.96737	4.89489	4.76135	5.4494	5.38676	4.16942
ENSG00000065485	PDIA5	3.60082	5.06732	3.77895	3.39098	4.50123	4.61183	4.74115	4.2599	4.82334	4.95937	5.96117	4.91184	5.3092	3.84879	5.17788	3.72434	4.35118	4.97448	4.2516	4.37864
ENSG00000065491	TBC1D22B	2.86623	3.12166	2.43842	3.49034	2.3327	2.93769	2.26941	2.7084	2.614	2.6463	3.06405	2.36206	2.27589	2.35815	3.32473	3.38579	2.47553	3.06912	2.60261	2.80176
ENSG00000065518	NDUFB4	7.43929	7.7535	7.09504	6.6796	7.21172	8.14439	6.96971	8.15646	7.40857	8.957	8.98969	9.46268	8.37884	6.20807	8.06249	7.94744	7.50027	7.96264	7.57946	7.45618
ENSG00000065526	SPEN	5.05476	5.59007	4.76807	3.87668	5.0697	5.21677	4.1963	4.37469	4.94993	3.47685	3.47816	3.78592	3.5629	4.43914	5.13592	5.67616	4.27106	4.73178	4.1161	4.39223
ENSG00000065534	MYLK	2.62429	1.04235	2.52816	4.57551	2.97397	1.77999	5.30975	1.48167	2.91758	1.60892	2.13178	2.39257	1.72982	0.807696	5.34887	3.14655	3.29345	1.63544	2.06592	3.74306
ENSG00000065548	ZC3H15	5.03827	5.58567	5.34753	5.0095	5.44191	5.70371	5.6227	5.96533	5.15432	4.36428	4.09516	4.04685	4.34161	5.5389	5.23441	4.70307	5.56067	4.72848	5.18365	5.35575
ENSG00000065559	MAP2K4	3.37222	3.97387	3.62751	3.73335	3.77194	3.90595	4.29346	4.13766	3.63688	3.64002	3.80329	3.53828	3.92385	4.17829	4.11438	3.13203	3.44067	3.83533	3.81924	3.92016
ENSG00000065600	TMEM206	3.2901	3.18486	3.05658	3.28165	2.18582	2.91563	3.58611	4.52096	2.84193	3.79293	3.27609	3.37473	2.8955	3.27423	3.17585	3.11138	4.42515	4.15629	4.08978	2.55362
ENSG00000065609	SNAP91	4.03221	0.33081	2.25071	1.11162	2.49745	0.0662147	0	1.91525	1.32513	0.597772	0.403162	1.38333	2.81311	0	0.134526	1.70695	0	0.0712408	0.16107	1.72644
ENSG00000065613	SLK	3.05973	4.44108	4.08934	4.79138	4.54652	4.3286	4.01008	3.69731	3.80069	2.32673	2.32348	2.29994	2.60088	3.65321	4.13935	3.66209	3.93453	3.18366	3.5593	4.09091
ENSG00000065615	CYB5R4	0.954039	3.97278	2.24074	3.87379	3.43395	3.72722	3.55525	2.96321	2.62435	2.4109	2.09976	3.20697	2.93311	3.18552	3.92996	4.52604	2.91764	2.73121	2.13073	3.50303
ENSG00000065618	COL17A1	0.0276327	7.58845	1.23674	2.85489	0.181808	6.97648	0.469389	0.0944561	5.52585	0.0222804	0.0529055	0.0631442	0.039378	0.388718	6.72764	0.562716	0.564729	0.0825612	1.21766	0.0389529
ENSG00000065621	GSTO2	5.12387	3.77297	4.61891	4.73655	2.09595	2.09357	5.01388	3.69847	2.22514	1.93741	1.78502	2.0765	2.36803	5.00771	1.96223	0.927976	2.71253	4.29027	2.68232	2.9448
ENSG00000065665	SEC61A2	2.74503	3.46136	3.17889	3.2977	2.27019	3.9169	2.87276	3.30092	3.31953	3.11074	2.53281	2.97538	2.88857	3.3374	3.48658	3.84294	2.4192	2.72674	2.93438	3.03788
ENSG00000065675	PRKCQ	0	0.0585769	0.00911642	1.51367	0	0	0	0	0	0	0	0	0.394246	0	0.102129	0	0	0	0	0
ENSG00000065717	TLE2	4.21482	3.5477	4.54843	5.32379	1.42492	3.04162	4.29839	0.72963	4.37286	2.83298	2.98292	3.78232	4.28734	3.38329	3.42639	3.50273	3.65052	4.08226	4.14948	2.30792
ENSG00000065802	ASB1	3.35434	4.15737	3.40184	3.6236	3.3308	4.05074	3.93542	3.7056	3.34458	3.86116	4.24373	3.83178	3.82198	3.697	4.37013	3.52712	4.58842	3.58687	3.58028	3.35454
ENSG00000065809	FAM107B	3.82263	5.38531	3.62577	2.30418	5.69953	6.77623	5.3431	5.91433	5.22928	4.6225	4.23583	3.51761	4.0252	5.22678	6.06296	3.87597	5.24352	4.22333	6.25813	4.07569
ENSG00000065833	ME1	2.36818	4.97823	1.07903	4.91269	1.1266	4.88849	3.16461	0.0305194	4.59803	4.91819	5.00809	5.14881	6.61569	0	5.24205	2.14231	4.50851	0	4.95465	2.46624
ENSG00000065882	TBC1D1	4.31514	5.0302	4.83681	5.14885	1.81749	5.27466	4.97556	4.768	4.97323	5.42239	5.5708	5.37598	5.06875	3.67108	5.37655	5.60501	5.35685	4.53566	4.59282	3.50157
ENSG00000065883	CDK13	4.2619	4.11919	4.40749	3.97212	4.94264	4.10677	3.78618	3.15147	3.97892	3.28048	3.1297	3.53392	4.00451	3.84767	4.18331	4.35444	4.36941	3.86029	4.36431	4.43363
ENSG00000065911	MTHFD2	8.50818	6.86019	6.6665	6.92765	5.49329	6.26889	6.47462	6.96829	6.48198	7.16058	7.17798	6.50809	6.99317	8.45445	7.11115	6.58592	5.69575	6.89186	5.71656	5.64969
ENSG00000065923	SLC9A7	2.0302	2.31343	0.786201	2.76061	4.69227	1.15984	2.16314	3.41805	2.96925	3.28594	3.24356	3.7429	2.70077	2.52979	2.74572	2.38093	4.92961	3.27083	4.32591	4.29479
ENSG00000065970	FOXJ2	4.18921	3.46772	3.66086	2.83248	2.50564	3.8001	3.1375	3.21523	3.25451	3.45621	3.44717	3.43986	3.79853	3.28481	3.76714	2.67075	2.74914	2.81267	2.48059	2.82789
ENSG00000065978	YBX1	8.74316	9.60536	8.99203	8.85223	8.47971	9.92165	9.55464	7.69612	9.21206	9.77154	9.31845	9.62792	9.09815	8.75048	9.54905	8.84685	9.4401	9.88341	9.04164	8.8566
ENSG00000065989	PDE4A	2.32143	0.950539	3.58245	3.85485	0.532283	0.537241	2.26508	1.15845	1.20257	1.70991	0.760992	0.89881	0.82769	1.0599	0.832344	0.798668	1.51102	0.345144	2.37254	0.524367
ENSG00000066027	PPP2R5A	3.97251	4.4697	4.08893	4.61729	2.69945	4.81186	5.17453	4.23388	4.20754	4.0512	4.14206	3.70957	4.3816	3.71791	4.6044	4.41828	5.16821	3.76751	4.81623	2.79577
ENSG00000066032	CTNNA2	1.28692	0	0.0383985	0.246215	0.0882715	0.176701	0.0479428	2.12299	0.437635	1.33447	0.634382	0.177556	0.125059	1.80349	0.0428347	2.25745	0.0529252	0.0578366	0.0493315	1.04661
ENSG00000066044	ELAVL1	3.49007	2.33543	3.06615	4.20885	4.25794	3.05926	3.50349	4.03423	1.97237	3.59745	3.85497	4.04291	4.32343	3.0182	2.56778	3.59787	4.8011	3.35922	3.14754	3.38783
ENSG00000066056	TIE1	0.137829	0.740199	0.0463761	0.0553014	0.224766	0	0	0.0510759	0.103284	0.0272552	0.0328639	0.0443248	0.0619851	0.0619357	0.0749583	0.0527661	0.508684	0.0688175	0.99634	0
ENSG00000066084	DIP2B	3.86599	4.42043	3.94371	3.02026	5.39865	4.67527	4.16553	4.08052	4.16221	3.50658	3.61067	3.55737	2.9911	3.97443	4.56253	2.8598	4.51023	3.97167	4.13173	5.23674
ENSG00000066117	SMARCD1	5.49071	5.52148	5.91487	5.60797	5.6028	5.33486	6.02248	5.42711	5.401	4.90636	4.57477	4.69662	4.54896	5.27988	5.38468	5.54703	6.16915	5.78502	5.70998	5.31041
ENSG00000066135	KDM4A	4.82743	4.62431	4.46329	3.95161	4.31052	3.67965	4.72035	4.76632	4.5635	5.04603	4.92039	4.94424	5.62364	4.93975	4.5495	5.20702	4.33139	5.06472	4.14696	4.29712
ENSG00000066136	NFYC	5.05862	4.66001	4.93273	4.18589	4.62018	4.76794	4.96801	5.1275	4.5578	5.18596	5.24363	5.3522	5.69285	5.21918	4.49328	5.3127	4.91084	6.18759	4.87447	4.51508
ENSG00000066185	ZMYND12	0.808695	0.606339	1.9172	0.0974121	1.56905	0.21669	0.407307	0.197935	2.16695	2.89836	1.62597	2.83889	3.98765	1.70035	0.191469	1.63293	0.443681	1.50855	0.407084	1.27378
ENSG00000066230	SLC9A3	0.568379	0.546246	1.24923	0.267466	3.67968	0.43688	0.205287	0.462697	0.494151	0.616318	0.143224	0.605151	0.60514	0.208256	0.725163	3.05603	0.715371	0.365498	1.00023	3.01308
ENSG00000066248	NGEF	1.39946	1.87984	2.57584	2.23481	1.37171	1.4717	3.35149	2.00749	3.42353	4.35252	4.70624	4.48832	4.46531	0.28032	0.818951	2.29347	5.6119	0.503875	4.97335	0.717856
ENSG00000066279	ASPM	2.68789	3.82904	4.53654	4.2447	2.70193	4.0644	4.47148	2.71619	3.56801	1.82158	1.46676	0.916333	1.01645	2.04342	3.93321	4.33462	3.49158	3.38496	2.99648	3.67197
ENSG00000066294	CD84	0.0312959	0.0840599	0.054876	0.026801	0.0384043	0.0463806	0.0161669	0.0124256	0.0254739	0.0226125	0	0.0143344	0.0151229	0.0300063	0.0712871	0.0128425	0.035571	0.01682	0.0495542	0.0196923
ENSG00000066322	ELOVL1	6.6483	6.71446	6.34257	5.83008	5.24499	7.00406	7.0647	6.55343	6.41065	6.38025	6.95728	7.08671	6.46702	6.11682	6.81179	5.24584	6.31497	7.2388	6.11586	5.57867
ENSG00000066336	SPI1	0.359258	0	0.0563338	0	0.227956	0	0.119173	0	0.0948531	0.0835589	0.240055	0.349406	0.487471	0	0	0.0952086	0.131229	0	0	0.234213
ENSG00000066379	ZNRD1	4.72624	4.64295	4.28408	4.61985	4.57065	4.45034	4.33783	3.66222	3.86243	4.10751	4.41043	4.1987	4.09216	4.92344	4.45095	3.89782	4.39313	4.29224	4.53438	4.50244
ENSG00000066382	MPPED2	0.293127	4.53754	0.584067	0.107934	0.244152	4.54193	0.157686	0.147479	4.03023	0.120358	0.109638	0.0922253	0.140782	0.213259	4.98174	0	0.119057	0.0462718	0.111005	0.0796352
ENSG00000066405	CLDN18	0.16262	0.329094	0.216128	0.339665	0.0494796	0.233142	0.185089	0.0564004	0.3748	0.195915	0.0349105	0.175234	0.377863	0.0683976	0.239119	1.17631	0.0709054	0.113281	0.129424	0.130873
ENSG00000066422	ZBTB11	3.31775	4.0956	3.70074	3.00183	4	3.66133	2.82368	3.71326	3.63924	2.70739	2.31312	2.7888	2.84919	3.28877	3.85465	3.57606	3.97216	3.28566	3.63097	3.6107
ENSG00000066427	ATXN3	3.29071	3.68344	4.00564	2.67315	4.02626	4.05265	3.43882	3.6493	3.63208	3.00166	3.24002	3.14737	3.31284	3.7632	3.63973	3.76201	2.6758	3.44749	3.22069	3.00205
ENSG00000066455	GOLGA5	3.78816	4.7273	3.87819	4.46199	4.07753	4.4811	3.62465	4.74192	4.31647	3.56323	4.33042	3.61086	4.22687	4.57062	4.94106	4.70095	4.17437	3.99286	3.99257	3.93178
ENSG00000066468	FGFR2	0.801364	5.36995	1.82407	0.72436	0.134977	6.40535	2.94254	4.76351	4.74024	1.56868	1.09034	0.669002	1.7133	1.6817	5.68121	2.81079	0.0999174	0.412277	0	1.00502
ENSG00000066557	LRRC40	2.85769	3.31676	3.35718	3.08769	3.66283	3.26276	3.80508	3.81988	3.49628	2.76015	2.00411	2.00735	2.24839	3.3155	3.03486	3.35564	3.62411	3.45537	3.03759	3.87852
ENSG00000066583	ISOC1	4.62024	4.08402	4.65323	4.27562	4.07056	3.59462	4.7187	4.22373	3.52704	4.42161	4.58124	4.29334	3.99569	3.7998	3.67832	3.87157	4.25962	4.82842	4.19673	4.30982
ENSG00000066629	EML1	2.1716	1.32566	4.11578	2.7078	3.12691	0.855738	3.67864	3.22963	2.69951	2.73808	3.97042	3.51806	3.36315	4.42661	2.31095	2.50071	3.90528	3.38352	2.24672	3.43727
ENSG00000066651	TRMT11	3.2517	3.42367	2.90457	3.54401	3.16452	2.60799	2.84518	2.53176	2.85491	2.89084	2.08789	2.3078	1.89133	4.23591	3.22917	3.55735	2.55449	2.95136	3.316	2.99332
ENSG00000066654	THUMPD1	3.86212	4.00928	4.63312	4.05907	4.8825	3.43316	4.56963	4.7739	3.71984	3.91852	4.09622	3.93193	3.96827	4.70475	3.72978	4.21005	3.98554	4.28389	3.62607	4.01814
ENSG00000066697	MSANTD3	3.54133	4.66755	3.01982	4.87813	2.78903	5.01397	3.75282	3.56277	3.83641	3.66696	3.9208	3.46704	3.40026	3.56586	4.6152	4.52555	5.47006	3.92296	4.19524	3.30485
ENSG00000066735	KIF26A	0.239933	0.524277	1.83007	1.4818	0.692599	0.383118	0.159778	1.31796	0.719994	0.208516	0.254439	0.259709	1.36171	0	0.501123	5.69715	0.233546	0.177553	0.532348	0.964952
ENSG00000066739	ATG2B	2.58089	2.48881	2.72291	2.824	4.80385	2.57617	2.94854	2.86208	3.21073	3.34994	2.82014	2.49266	2.99699	3.82413	3.06299	3.20741	3.50036	2.89826	2.86715	4.50263
ENSG00000066777	ARFGEF1	3.54303	4.99551	5.22753	3.6185	4.30902	5.2892	4.67682	4.04303	5.10626	3.74783	3.63902	3.65712	3.40233	5.24822	5.0819	5.34279	4.22626	4.94723	4.59528	4.94612
ENSG00000066813	ACSM2B	1.37275	0.494053	0.779601	1.50476	2.13034	0.246753	2.16259	1.13849	1.48479	1.65834	1.40112	0.499155	2.23232	1.73114	1.0585	0.349223	0.681855	0.883627	0.522442	0.828775
ENSG00000066827	ZFAT	2.39423	2.56407	2.45453	3.17352	2.76776	2.48902	2.0685	1.98177	2.08291	2.34094	2.25491	2.50259	3.41428	3.04851	2.21748	3.11174	2.55526	2.54125	2.65227	3.06378
ENSG00000066855	MTFR1	4.70402	5.47393	5.95203	5.48662	5.33352	5.8815	4.5736	5.25862	5.10764	5.75172	5.12357	5.27866	6.09341	6.60261	5.51501	5.60551	4.91376	5.71233	5.1026	5.06163
ENSG00000066923	STAG3	3.14325	3.81022	2.82666	2.46485	2.82913	3.65248	2.70341	2.27643	2.91597	1.88313	2.50958	2.13967	2.48725	1.86945	4.06052	3.58717	2.00181	3.24541	2.96007	3.54091
ENSG00000066926	FECH	5.89788	4.87493	4.78287	5.21723	3.76177	4.91614	5.10037	5.33061	5.52279	7.10343	7.18174	7.02084	6.4335	7.03631	5.16732	4.6216	5.13594	5.78553	4.59758	5.41482
ENSG00000066933	MYO9A	3.31361	2.39083	3.4152	3.35431	3.49135	2.57608	3.35466	3.04786	3.15622	2.29722	1.91247	1.91881	2.09296	2.81822	3.06662	3.15442	3.71269	3.4603	2.71654	3.6775
ENSG00000067048	DDX3Y	3.77179	3.71522	4.98563	4.84802	5.02542	0	0	4.62971	0.0375921	0.791051	3.34062	4.06833	3.4868	4.49787	0	0.0360425	0	4.25054	0	4.7153
ENSG00000067057	PFKP	2.34141	6.50255	2.58323	7.21768	5.10913	6.91446	4.99431	3.9938	6.26715	6.20932	5.84355	5.71547	6.29171	4.60418	6.82493	5.75495	6.36976	3.21479	5.9584	5.22433
ENSG00000067064	IDI1	5.70387	5.31812	6.38644	5.67999	5.96616	5.54465	5.21387	6.63451	5.07866	4.30115	5.1314	4.19856	4.18379	4.29484	4.9205	5.51932	4.19438	5.05703	4.40005	5.94101
ENSG00000067066	SP100	0.505035	4.69784	1.91406	4.19091	1.72162	4.32599	3.84429	1.17738	3.6562	2.52832	3.0575	2.10706	3.34198	2.87673	4.66053	3.47449	4.76897	0.498344	4.13234	2.65424
ENSG00000067082	KLF6	3.67208	4.0498	2.411	4.91247	2.49878	3.59619	6.25644	3.22086	2.57419	2.1485	2.12036	1.49431	2.18921	2.05367	3.60472	3.75833	4.8106	1.87064	3.93823	3.21381
ENSG00000067113	PLPP1	5.8499	3.28843	4.13448	3.22777	6.84715	3.45509	3.73415	3.85191	5.20817	7.89022	8.9488	7.9332	4.67518	7.28684	3.83957	2.71958	2.87702	7.87487	2.07351	7.128
ENSG00000067141	NEO1	4.09735	2.77873	4.19772	4.8965	3.59551	1.27262	0.928837	3.78694	2.56883	4.08566	4.06249	4.04055	4.73683	4.43797	2.92195	4.36133	2.20679	4.64271	2.0214	3.90406
ENSG00000067167	TRAM1	5.20767	6.92441	5.99663	8.19266	5.56104	7.18573	6.15663	5.6217	6.76588	5.29367	5.51283	5.21177	5.9842	6.49442	7.10132	6.91342	7.6829	6.13631	7.98756	6.05352
ENSG00000067177	PHKA1	3.17408	3.08508	3.32709	2.90001	4.10713	3.27046	3.36446	0.0630021	3.07229	3.4501	3.53631	3.60572	3.30142	3.59147	3.24467	1.5748	4.46039	3.04027	3.87219	3.94211
ENSG00000067182	TNFRSF1A	5.93752	6.65261	5.28242	7.25006	0.329337	7.19124	5.42742	5.1485	6.13175	5.53882	5.43553	5.88589	5.87235	5.40963	7.0425	3.54653	6.18664	5.15542	5.49384	0.419297
ENSG00000067191	CACNB1	1.67745	3.21464	2.37859	2.4476	2.17437	3.00869	1.93832	2.5168	2.61759	2.75258	2.35543	2.03486	2.30859	1.34013	3.08657	1.23205	1.18106	2.03651	2.14739	2.57299
ENSG00000067208	EVI5	2.35179	3.38033	2.60869	2.80839	3.00081	3.28816	2.96198	2.65111	3.06439	2.45674	2.81679	2.10193	2.4644	3.81406	2.7464	2.11444	3.57594	2.58001	2.25524	3.33585
ENSG00000067221	STOML1	3.18253	2.49321	2.13936	2.21807	3.19433	3.20258	1.94353	2.49653	2.69589	3.27483	4.34257	4.21287	3.93058	3.76852	2.98628	2.70556	1.95179	4.06244	2.16002	3.82795
ENSG00000067225	PKM	8.41756	9.69312	8.18301	10.9735	8.0847	10.2695	10.2825	9.42419	8.89621	9.8234	9.81364	9.77859	9.39851	7.97527	9.63272	8.26186	10.2484	9.21612	9.98258	8.87966
ENSG00000067248	DHX29	2.48844	3.64289	3.81181	3.96824	3.56624	3.87189	4.40726	4.09577	3.55914	2.74955	2.80537	2.8989	2.63482	3.63241	3.18994	3.50977	3.70876	2.99201	2.88609	3.95187
ENSG00000067334	DNTTIP2	3.63383	5.29538	4.68656	4.84778	4.23623	4.96445	4.30401	3.39473	4.78952	3.84749	3.6286	3.70142	3.8575	4.05875	4.79034	4.52393	5.48062	3.89776	4.84043	4.25766
ENSG00000067365	METTL22	4.2813	4.68326	4.2298	4.28889	3.89879	4.45948	4.62109	4.10183	4.16908	4.61284	5.26589	4.55623	5.06709	3.90647	4.73238	4.079	3.48926	4.07995	4.0794	3.99234
ENSG00000067369	TP53BP1	4.07527	3.90074	4.30247	4.20333	4.28073	3.72081	4.78058	4.02012	3.96792	3.85323	3.55135	3.47553	3.64753	4.53157	3.78601	4.02364	4.85479	4.44269	4.67046	4.41159
ENSG00000067445	TRO	0.226672	0.834989	0.182186	1.27701	0.666386	0	0	0.577165	0.0435239	0.269637	0.153382	0.349718	0.326129	0.269245	0.620717	0.0860956	0	0.164755	0.288956	0.504772
ENSG00000067533	RRP15	4.04824	2.75403	4.0093	2.38227	3.10338	4.26305	4.78184	3.84278	2.96243	3.62886	3.24737	2.97568	4.14905	3.69245	2.79286	3.30553	5.16336	3.95746	4.72264	3.23504
ENSG00000067560	RHOA	8.01821	7.48558	7.47258	8.02489	7.264	7.58776	8.13693	7.9759	7.35342	7.71358	7.9481	8.29346	8.31752	7.76529	7.50774	8.21563	8.2973	7.69511	8.0265	7.8071
ENSG00000067596	DHX8	4.92833	4.83632	4.56217	4.98736	4.12793	4.9992	4.7644	4.55674	4.29115	4.67394	4.88034	4.86813	4.6788	3.84749	4.60642	5.18772	4.4611	4.70764	4.08683	4.53858
ENSG00000067601	NA	3.1431	1.96918	2.9942	3.30924	2.15908	2.53235	2.28619	2.78963	2.91915	2.13791	3.66649	3.18028	2.91901	2.47166	1.87592	1.7254	2.39401	2.83856	1.99594	2.90632
ENSG00000067606	PRKCZ	3.65611	3.90084	4.16627	4.03363	3.21398	3.76307	4.43542	4.46025	3.98542	4.5111	4.56629	4.97894	5.05218	4.10599	3.96641	4.05717	4.53815	5.11945	4.53558	4.29113
ENSG00000067646	ZFY	2.17081	1.98805	2.78584	3.65603	3.39213	1.5519	0	2.72626	0.771328	1.80743	1.75016	1.84981	2.42603	3.44508	1.25335	0.0308043	0	2.29659	0	3.77987
ENSG00000067704	IARS2	6.51617	5.96947	6.05676	6.49813	5.097	6.36331	6.48587	6.38453	5.96204	6.12834	6.29802	5.75319	6.2399	6.2642	6.2043	5.15597	6.55987	5.8807	6.89256	5.41275
ENSG00000067715	SYT1	1.48293	1.70924	0.264897	2.27058	0.329527	2.10481	1.71114	0.466566	1.73762	0.0654798	0.0789591	0.157268	0.04604	0.209622	2.3597	2.57036	1.59289	0.714349	1.60689	0.057728
ENSG00000067798	NAV3	0.811825	3.82652	1.30175	2.16033	2.39683	1.97136	1.87622	0.896566	1.81024	2.36749	2.63258	0.615105	0.870068	1.28662	1.69675	0.141778	1.77053	0.355435	1.21611	2.48113
ENSG00000067829	IDH3G	5.29789	5.38744	4.92491	4.67973	3.99334	5.46366	5.08774	4.99142	5.029	5.96342	5.87238	6.53601	6.15021	4.89029	5.64518	4.79172	5.44808	5.84382	5.58735	5.27898
ENSG00000067836	ROGDI	5.05484	4.43237	3.41602	4.24066	3.63205	4.42557	4.52293	4.74419	4.84393	5.62937	5.14226	6.5974	6.08393	5.13666	5.21829	4.16482	3.56113	5.06723	3.86791	3.74124
ENSG00000067840	PDZD4	2.72447	0.665287	3.8508	2.19241	2.19306	0.0446733	1.14533	0.227493	2.36987	2.81013	2.12465	2.25655	3.8119	0.484365	0.31899	4.50464	0.223526	1.0081	0.727593	3.64116
ENSG00000067842	ATP2B3	0.18383	0.164069	0.282712	0.0492302	0.0355682	0	0	0	0	0	0	0.032943	0	0	0.026626	0.545697	0	0.284794	0	0.0715746
ENSG00000067900	ROCK1	3.76069	4.18851	4.4501	4.86341	4.57036	3.96879	4.22159	3.05322	4.32393	2.53853	2.92615	2.61549	2.79085	3.1995	3.90895	4.54958	4.78418	3.4607	4.27179	4.35789
ENSG00000067955	CBFB	4.50618	5.87376	4.42989	5.05245	3.54148	6.10524	5.15011	5.45338	4.9219	4.73732	5.11445	4.52368	4.85374	5.01816	5.76938	4.73983	5.10329	5.42804	4.62736	3.37824
ENSG00000067992	PDK3	2.2898	4.09105	2.79905	2.74334	2.85988	4.32541	3.1028	2.65792	3.67749	4.07458	3.95595	4.06058	3.14887	2.72285	4.32123	3.56802	2.81964	3.01061	2.89751	2.79111
ENSG00000068001	HYAL2	4.36168	4.73866	4.77957	4.98459	3.71823	4.96848	5.33818	5.51671	4.55511	4.36506	4.8486	5.74931	5.14797	4.15715	4.81308	4.95795	5.06367	4.93873	4.94811	3.99177
ENSG00000068024	HDAC4	2.61621	2.81704	2.62134	3.38118	3.58478	3.79994	3.32498	3.67483	3.1011	2.02481	2.49321	2.82798	2.11589	3.83685	3.19531	3.23275	2.99676	3.04359	3.86033	3.38644
ENSG00000068028	RASSF1	4.99883	2.98415	3.93588	4.32598	3.38909	2.84376	4.28805	4.57247	2.93649	3.54087	4.10134	4.124	4.59921	4.29097	3.06327	4.59476	4.16596	3.77621	4.08244	4.25823
ENSG00000068078	FGFR3	4.16301	3.76087	2.63099	1.09263	1.58938	3.32758	5.1522	2.8725	3.12472	2.85981	1.9733	1.61042	0.869032	1.5629	3.44501	2.51406	0	0.121242	0.0306665	2.74538
ENSG00000068079	IFI35	2.7725	3.63768	2.57539	3.76973	0.704701	4.0717	4.13559	0	3.59953	3.31615	3.41012	3.59666	2.01619	1.66819	4.0412	3.34322	3.41822	0	3.91856	0.15324
ENSG00000068097	HEATR6	3.11963	3.32983	2.79355	4.3158	2.7623	2.91011	3.82196	3.58714	3.4153	3.60283	3.25598	3.19042	3.7545	2.77145	3.99591	3.96552	4.45201	3.20763	3.45677	3.0048
ENSG00000068120	COASY	6.28905	6.30507	5.21708	5.69344	4.3753	6.82405	5.45398	6.40599	5.61502	6.05431	6.41628	6.45254	5.08844	5.8461	6.44319	4.86152	5.11674	6.05105	5.07603	4.8137
ENSG00000068137	PLEKHH3	5.31355	4.95805	4.94804	4.25827	1.96556	4.77745	3.7137	5.30109	5.06892	5.27565	5.6349	5.62976	5.38661	5.23439	4.94847	3.59115	3.59067	5.03857	3.45031	2.33419
ENSG00000068305	MEF2A	3.36822	4.46976	3.58524	3.57793	3.80764	4.58124	3.55616	3.60112	3.99513	2.74407	3.71991	2.24387	3.00011	4.19821	4.19507	3.72842	4.13689	2.83749	4.08744	3.99712
ENSG00000068308	OTUD5	4.95868	4.08065	3.96462	4.62395	3.92423	3.64722	4.91775	3.91624	3.81858	5.17167	5.20493	5.35915	5.21733	4.66989	3.92538	5.14599	5.22593	4.49712	4.94616	3.92177
ENSG00000068323	TFE3	3.63553	3.71247	3.74877	4.79354	3.11129	3.45036	4.56351	3.83309	3.76225	4.40682	4.73844	4.84111	5.13498	4.40534	3.79508	4.08329	5.0778	4.03013	4.64456	3.32458
ENSG00000068354	TBC1D25	2.94795	2.0567	2.54739	3.45657	2.54463	2.20272	2.92904	2.43129	2.13773	3.07786	3.30535	3.56536	3.19411	2.68596	2.46613	2.11383	3.92212	2.48713	2.9126	1.81899
ENSG00000068366	ACSL4	1.54135	4.72576	3.85387	4.75178	3.00077	4.29888	4.94139	0.807092	3.77015	1.62623	1.19447	0.864528	0.119793	1.2256	4.74912	3.64193	4.95847	1.81006	3.9645	2.83525
ENSG00000068383	INPP5A	4.00461	3.72476	3.20212	3.21593	3.77199	4.43826	4.56956	4.82905	3.88926	4.26912	4.51239	4.63261	5.14934	4.18124	4.05112	3.56667	4.10791	3.37546	3.79321	3.25901
ENSG00000068394	GPKOW	4.43963	2.99245	3.69795	3.80725	2.52095	2.86467	4.23389	3.519	3.0492	3.88711	4.26251	3.85611	3.9271	3.47136	2.97629	4.10515	4.32059	3.88658	4.22054	2.63911
ENSG00000068400	GRIPAP1	4.84923	3.86054	4.07688	3.68245	3.69663	3.42839	3.95898	3.44296	3.7971	4.42368	4.31313	4.20986	3.6387	4.33593	3.23721	5.26181	3.99538	4.17304	4.12182	3.34883
ENSG00000068438	FTSJ1	5.19718	5.13001	4.53897	4.97228	3.66983	5.24767	5.7	4.63517	4.31811	5.2845	5.68297	5.58704	5.54584	4.95371	4.69363	4.73007	5.96074	5.50823	5.63613	3.80519
ENSG00000068489	PRR11	3.62018	5.66294	4.32904	5.81144	3.25221	5.72558	4.56936	5.23466	5.03046	5.6923	5.01496	4.36124	3.97143	3.6368	5.30864	4.51062	7.04863	4.73894	6.3443	5.03507
ENSG00000068615	REEP1	0.764428	0.223675	1.67174	1.67063	3.62455	0.126558	0.664691	1.5661	1.82452	1.47937	0.226977	0.523934	1.44319	0.785988	0.183689	2.92294	0.0497117	0.774538	0.0368344	2.29433
ENSG00000068650	ATP11A	1.72605	3.46763	4.11124	4.73004	2.77833	3.37877	5.69021	2.86853	2.4706	3.80377	4.33691	5.87884	4.66913	2.31107	2.76402	4.63009	4.07289	3.42656	4.30191	3.55985
ENSG00000068654	POLR1A	3.92005	3.75101	3.68524	3.78304	4.41766	4.34586	4.59168	4.05834	3.56547	3.98201	3.99624	4.76233	4.48403	4.69555	3.59846	3.23394	4.46138	4.3087	4.63677	4.07953
ENSG00000068697	LAPTM4A	5.94404	6.76816	5.84517	6.763	5.66947	7.03554	6.1389	6.46419	6.54212	5.88477	6.15244	6.36527	6.41506	6.11396	6.99881	5.68674	6.89404	7.11914	6.83013	6.1911
ENSG00000068724	TTC7A	1.92932	3.80755	2.30048	4.59679	2.08202	3.7893	4.24143	2.79678	3.04827	1.6397	1.78016	2.11325	1.77577	1.71673	3.98168	3.62325	2.35591	3.26118	3.0177	1.31444
ENSG00000068745	IP6K2	5.83288	5.29934	5.68216	5.60156	6.25485	4.98082	5.90133	6.20941	5.63191	6.05882	5.87528	6.45831	5.902	6.62326	4.97374	6.58145	6.01716	6.14426	6.0641	6.46976
ENSG00000068781	STON1-GTF2A1L	0.0159134	0	0.0252652	0	0	0.035205	0	0	0	0.413775	0	0.0560034	0.101067	0	0	0	0	0.0867579	0.0436321	0
ENSG00000068784	SRBD1	1.82798	3.23416	2.07703	2.76506	2.5051	2.97726	2.79513	2.68694	2.47034	2.13378	2.20607	2.01278	1.53729	2.81131	2.37231	2.65016	3.47434	2.14505	2.87747	2.78023
ENSG00000068796	KIF2A	4.05259	4.63682	4.57999	4.77591	4.38313	4.72351	4.49899	4.87321	4.10472	4.11401	3.7543	3.58025	3.66377	4.13315	4.27589	4.55948	4.90867	3.67684	4.26948	4.93424
ENSG00000068831	RASGRP2	1.6785	0.116254	0.822378	1.37639	0.924575	0.14672	1.54816	1.02843	0.690223	0.637262	0.246493	0.288116	0.565423	0	0	0.508335	0	0.773658	0.156159	1.45977
ENSG00000068878	PSME4	3.7758	4.54536	3.9278	4.47893	4.3246	5.37212	4.48693	5.03163	4.57647	4.38705	4.26846	4.30172	4.93723	5.07515	4.85696	4.74201	5.03877	4.73108	4.75098	4.45924
ENSG00000068885	IFT80	3.27175	4.37641	4.71141	4.10701	4.15781	4.60063	3.62777	3.4794	4.20734	3.57615	2.53065	3.41721	2.99914	3.96124	4.88344	4.51793	4.68931	2.8508	4.43539	4.2857
ENSG00000068903	SIRT2	4.73388	4.32593	5.40917	3.94225	4.58982	4.60114	4.3115	5.01109	4.745	4.54128	5.35975	5.66434	5.69132	5.02308	4.52322	3.82418	4.46265	5.08366	4.42793	4.88092
ENSG00000068912	ERLEC1	3.75811	4.88276	3.66432	4.42742	4.53664	4.70382	4.16998	4.21138	4.8772	3.3969	3.70579	3.34148	3.76539	5.36603	5.10371	4.48591	5.19646	4.38334	4.92629	4.92523
ENSG00000068971	PPP2R5B	4.11669	2.71812	2.28704	4.11703	3.62041	2.78041	3.09526	4.56059	2.70766	3.41583	3.22478	3.78686	4.32163	2.93608	2.91987	3.06895	3.70237	4.26444	3.33657	3.92574
ENSG00000068976	PYGM	0.233946	0.129173	0.388762	0.100398	1.35431	0.0681216	0.212876	0.928729	0.570496	0.415252	0.101323	0.240458	0.806638	0.103818	0.158362	1.12679	0.0675721	0.0635775	0.181317	1.63073
ENSG00000068985	PAGE1	0.273078	0	0.291594	0	0	0	0	1.38243	1.90876	7.25961	8.41988	3.53444	0.202571	0	0	0	0	1.67259	0	0
ENSG00000069011	PITX1	3.64181	5.60645	4.91803	5.63001	2.91897	5.34495	4.38047	4.83769	5.3834	4.71022	5.19896	6.64614	6.0933	4.31559	5.43476	4.65274	3.67876	4.9039	3.72027	4.19242
ENSG00000069018	TRPC7	0.030581	0	0	0	0.440515	0	0.699868	0	0	0	0	0	0	0	0.122776	0.372477	0	0	0	1.81185
ENSG00000069020	MAST4	1.67874	4.50356	2.08942	3.78318	2.45843	4.38378	0.445018	3.28449	4.69685	2.49347	2.10209	3.57561	1.93952	2.79902	4.8648	3.51444	3.00468	2.43864	2.14232	3.38591
ENSG00000069122	ADGRF5	0.15137	0.0216632	0.0330091	0.0184757	3.71483	0	0	0.0170614	0.0226149	0	0	0	0	1.08482	0.0397966	3.03677	0.810421	0	1.60643	0.902263
ENSG00000069188	SDK2	0.0970383	0.0184422	0.123879	0.0770264	0.356709	0.0234848	0	0.0471715	0.0570059	0.43431	1.5902	0.0592255	0.0765641	0.179284	0.0431574	3.02673	0	0.234972	0.0739258	0.807806
ENSG00000069206	ADAM7	0.0726864	0	0.03394	0	2.50234	0	0	1.19658	1.39054	2.24218	0.979282	1.18229	0	0.328008	0.0352187	0	0	0.299318	0	0.87516
ENSG00000069248	NUP133	4.88443	4.31493	5.11746	4.03641	3.81746	4.34095	4.95162	5.09821	4.07563	4.40486	4.72222	4.11553	4.45652	4.02279	4.3857	4.58381	4.4852	4.57988	4.94592	3.92346
ENSG00000069275	NUCKS1	7.30061	6.60875	7.37382	6.64375	6.22999	6.69774	6.50638	6.81869	6.56836	5.80847	6.37794	5.95671	6.15514	6.65073	6.71102	7.85889	7.0312	6.34644	6.79375	6.26015
ENSG00000069329	VPS35	5.58172	6.51954	5.16165	5.54855	5.43226	6.58116	5.98692	5.86458	5.58885	5.53431	5.15995	5.10984	5.5871	5.66752	6.33666	5.42434	5.30082	5.66415	5.78152	5.18658
ENSG00000069345	DNAJA2	5.39552	5.93738	5.28202	5.47637	4.79095	6.22928	5.50141	5.18991	5.61356	5.98889	6.05436	5.792	5.77521	5.61567	6.03879	4.24606	5.20129	5.83894	4.81584	4.80876
ENSG00000069399	BCL3	3.69659	4.02392	2.88863	5.3256	2.26751	4.80461	3.5516	5.4748	3.56549	3.55866	3.33392	3.03679	2.87472	4.49103	4.50767	2.42442	2.80628	4.61769	3.05832	3.26212
ENSG00000069424	KCNAB2	2.39018	2.59453	3.63989	3.421	2.10727	1.72172	0	2.42397	3.44828	4.07165	3.48449	4.04718	3.60329	2.42808	3.04021	4.47377	4.05033	2.84533	4.02682	2.46012
ENSG00000069431	ABCC9	0.632368	0.542848	0.608543	0.530562	0.899767	0.699058	0.289925	0.598798	0.968813	0.442061	0.349543	0.316848	0.24936	0.478514	0.557742	1.58289	0.896931	0.260674	0.695466	0.734453
ENSG00000069482	GAL	4.72786	2.47778	1.87948	5.2454	3.85603	3.76002	6.9271	7.31964	3.42971	6.47208	6.92122	6.06646	5.58192	4.46624	1.52061	1.07411	0.436779	5.85051	1.66931	5.10563
ENSG00000069493	CLEC2D	0.667977	3.53623	2.28015	0.466607	0.271102	2.21246	2.16611	0.95913	2.92165	0.989877	0.677842	0.896023	1.55537	1.13399	3.66313	0.969934	1.74452	1.05823	1.62907	0.379922
ENSG00000069509	FUNDC1	3.2472	3.58255	3.9846	3.63828	3.40265	3.58783	4.07504	0	2.12741	0.0842503	0.10146	0	0	4.91141	3.2764	3.34336	4.32519	4.44074	4.36799	3.77511
ENSG00000069535	MAOB	0.154059	0.881576	0.493669	0.228701	0.0864572	1.04868	0.260668	0.450724	0.883681	0.115525	0.681717	0.0975095	0	0.132796	1.39175	0.167126	0.0801759	4.54939	0.514698	0
ENSG00000069667	RORA	0.664163	0.972299	2.32696	2.61729	2.48447	1.52662	1.14784	2.11226	1.70168	2.43907	0.240308	0.968258	0.287713	0.141396	0.873864	3.86549	1.05128	2.26823	0.395082	2.52116
ENSG00000069696	DRD4	2.24631	1.39577	2.05755	1.53349	0.418896	1.81032	1.34314	0.526867	1.86522	0.94115	0.773667	1.66527	1.36047	0.210359	1.51796	1.46488	0.241787	0.596064	0.291683	0.485114
ENSG00000069702	TGFBR3	0.856949	1.73232	2.72899	1.85813	1.93093	2.44946	3.52511	3.42588	3.6379	2.5827	2.56355	1.71091	1.4573	1.87301	1.52205	0.851323	2.40748	1.9449	1.72964	1.26569
ENSG00000069764	PLA2G10	0.57945	1.14488	0.840731	0.636244	1.05525	0.330208	0.180653	0.393893	0.639882	1.00449	0.685388	1.00663	0.42084	0.867517	1.23866	0.397299	0.133278	0.187263	0.629816	0.407804
ENSG00000069812	HES2	0.640581	2.45517	2.79272	0.277318	2.04496	0.852533	0.803182	0.0704658	1.71588	0.448703	0.85791	0.893802	0.717818	1.18512	1.59781	1.91711	3.67224	0.134534	2.72467	1.15736
ENSG00000069849	ATP1B3	5.72427	8.48531	5.62812	7.19834	5.14346	9.54446	7.4589	6.76233	7.88506	7.02011	7.04988	7.09614	6.50724	6.29891	8.72647	5.52149	5.46409	5.98799	5.12372	5.86232
ENSG00000069869	NEDD4	4.94368	5.21868	4.9704	6.18634	5.25079	5.21769	4.14921	4.01201	5.55239	3.97292	3.77998	3.91044	4.1579	4.61955	4.9571	6.45124	4.88169	2.85826	4.34079	4.23044
ENSG00000069943	PIGB	4.37979	3.43752	3.5733	4.16435	3.87084	2.57482	2.70473	0.209119	3.50266	3.1175	3.91834	3.34035	3.21242	2.16126	3.17522	3.452	2.71768	2.4239	2.61025	2.77246
ENSG00000069956	MAPK6	4.93522	5.30484	4.1909	5.10335	5.53228	5.07554	4.13285	5.48078	4.12789	5.89976	6.20189	4.60255	5.9028	5.57952	5.12593	4.14651	4.80113	4.64702	4.11216	4.89916
ENSG00000069966	GNB5	2.86478	3.74426	2.9509	5.09766	3.39789	3.58357	3.65572	3.76755	3.29209	3.72786	3.93449	3.28557	3.1329	3.52537	3.97997	5.07204	3.85773	2.82385	3.67501	3.52956
ENSG00000069974	RAB27A	2.52642	4.09288	3.02839	4.43978	1.37762	4.85038	3.06832	2.25175	3.71123	2.66863	3.28327	3.5535	1.93206	2.87449	4.57207	3.35175	3.32857	2.21993	2.80648	1.37634
ENSG00000069998	HDHD5	5.62093	6.06687	4.92875	5.44472	5.45042	6.62106	5.25215	5.80059	5.83958	5.55649	6.06922	5.46422	5.26941	5.53714	6.37349	4.20923	4.30783	5.53749	4.50001	5.78336
ENSG00000070010	UFD1	5.70564	5.78406	5.72388	6.58442	5.48806	6.51077	6.75289	5.91606	5.43573	5.68929	6.03236	5.76276	5.49532	5.75659	5.31638	5.3291	5.72752	7.09413	5.80585	5.61959
ENSG00000070018	LRP6	3.17751	4.12304	3.57421	4.19006	3.74414	4.54166	4.75773	3.49545	3.85813	3.68757	3.263	3.29279	2.65975	3.31075	3.71267	3.83691	2.95765	3.17713	3.23045	3.88242
ENSG00000070019	GUCY2C	0.137244	0.814285	0.110624	0.343166	0.12467	0.795889	0.0358694	0	0.542076	0.0249326	0.0596872	0.00801065	0	0	1.00103	0	0	0	0	0.190217
ENSG00000070031	SCT	1.73128	0.837144	1.63886	0	0.871223	1.2268	1.78733	0.846099	1.75178	0.56604	1.1131	0.890345	0.720536	0.997065	1.30733	0.626852	0	1.05187	0	0
ENSG00000070047	PHRF1	3.86543	3.82793	4.05386	3.6365	4.15655	4.19011	4.45842	4.88505	3.79614	4.19832	4.08716	4.79302	4.47675	4.07939	3.66783	3.89222	4.29548	4.74044	3.75126	4.04712
ENSG00000070061	ELP1	4.12404	4.62388	3.69005	4.19074	5.53242	4.37297	4.61579	4.36515	3.76667	3.66224	3.06405	3.16696	3.37142	4.32814	4.74575	3.81345	3.87019	4.01714	3.71609	5.63338
ENSG00000070081	NUCB2	5.76427	5.98214	5.99755	4.87013	4.55942	5.57118	5.49828	2.85267	6.43438	6.36976	6.51998	4.75152	7.06328	6.77394	6.12978	6.56735	5.33108	6.1102	5.57145	5.77064
ENSG00000070087	PFN2	5.9383	7.91971	6.54114	7.61713	6.62383	8.31728	6.01515	5.95498	7.58361	6.14723	5.51917	6.21773	6.25851	6.89792	8.17321	7.4996	7.25476	7.32218	7.15601	6.56469
ENSG00000070159	PTPN3	3.38935	3.99652	3.38486	4.3093	5.49976	3.59386	5.74623	3.05845	3.62535	3.04947	4.04432	3.40297	3.13314	2.51583	4.46655	3.83243	1.94884	2.96851	3.51633	5.33926
ENSG00000070182	SPTB	1.12093	0.112727	0.379507	1.83869	0.164189	0.117507	0.360775	0.153377	1.38261	0.0699019	0.46447	0.237752	0.778219	0.4101	0.750228	4.10498	0.82013	0.845762	2.32261	1.24853
ENSG00000070190	DAPP1	0.09349	2.3711	0.37093	0.217354	0	2.81206	0	0.322876	1.08496	0	0.0528362	0.0419477	0	0	1.35991	0.443586	0.240971	0	2.14988	0
ENSG00000070193	FGF10	0.251395	0	0.0383415	0	0.720092	0	0	0	0	0	0	0	0	0	0	0	0	0	0	0
ENSG00000070214	SLC44A1	4.22368	5.49311	3.93546	4.63481	4.11347	5.33914	3.79417	4.24546	5.21372	4.03116	3.7184	4.53437	3.78776	4.16221	5.64554	4.77042	2.97891	4.14299	4.11454	3.94512
ENSG00000070269	TMEM260	3.67959	3.71338	4.05518	3.56746	3.53197	3.66207	2.191	2.99619	3.63794	2.44631	2.7786	2.95907	3.09812	3.95008	3.74932	3.96606	3.80523	3.02597	3.78781	2.92526
ENSG00000070366	SMG6	3.67669	3.60921	3.79876	3.0873	3.94173	3.38154	3.41484	3.72933	3.44152	3.79683	3.60589	3.92777	4.30495	3.77272	3.74688	3.69261	3.64556	3.95266	3.3818	3.85218
ENSG00000070367	EXOC5	4.42916	5.72316	5.07006	5.19819	4.87201	5.75485	5.40099	5.83884	5.64135	4.48978	4.33599	4.33726	4.99846	4.90592	5.69128	5.87199	6.05895	4.95941	5.90871	5.32632
ENSG00000070371	CLTCL1	2.99205	1.16336	1.61724	2.69729	1.64619	0.158788	2.80306	1.92951	1.58369	2.46144	2.28095	1.80237	1.52633	0.7666	1.64076	2.38081	2.20854	2.17307	2.33217	2.23371
ENSG00000070388	FGF22	1.17551	0	0.786364	0.446713	0.291239	0	0.284946	0.939979	0.0608518	0.325002	0.305973	0.861456	0.993764	0.227471	0.189578	0.257886	0.205076	0.929513	0.586547	0.291575
ENSG00000070404	FSTL3	3.0886	4.88359	3.76556	5.31536	2.825	3.01847	3.06444	2.4589	3.64304	2.887	3.12169	3.90881	3.87684	1.94257	4.36136	1.85914	3.91809	3.75948	3.0778	2.25646
ENSG00000070413	DGCR2	4.54414	5.28689	4.88	5.11051	5.42584	5.51453	5.29313	3.80294	5.0875	4.87205	5.23683	4.74949	5.01804	5.32389	5.50464	5.70638	4.38974	5.40331	4.45705	5.90534
ENSG00000070423	RNF126	5.33264	4.74187	4.59126	5.19646	4.83144	5.05753	4.80444	5.46606	4.31551	5.64472	6.01248	6.00131	5.78718	5.26231	4.72137	4.78766	4.69317	5.17229	4.53204	4.70171
ENSG00000070444	MNT	3.25352	3.54092	3.35422	2.98236	4.48194	3.51778	3.73195	4.27434	3.64919	3.92194	4.06534	4.28879	3.85778	4.49053	4.04441	3.11487	3.39802	4.15654	3.56211	4.13661
ENSG00000070476	ZXDC	3.82121	4.56573	3.66662	2.6044	4.00374	4.78769	3.38158	3.23836	4.18093	3.9999	3.96907	4.16315	4.89478	3.25957	4.72787	4.44602	2.81775	3.69587	2.91166	3.92764
ENSG00000070495	JMJD6	4.15412	3.99574	3.97214	4.29681	3.58348	4.31846	4.97085	5.14572	3.69145	4.37305	4.37592	4.56994	3.63441	4.26418	3.99054	4.0138	5.02691	4.61113	4.76176	4.16688
ENSG00000070501	POLB	4.77979	4.60497	4.82899	3.89099	5.36433	5.15348	5.00959	5.83925	4.87176	4.78479	4.69406	4.50757	4.40658	5.55316	4.67668	3.83645	4.56279	5.8362	4.31626	4.75666
ENSG00000070526	ST6GALNAC1	0.971745	2.55784	1.76382	0.0732654	3.47573	2.93152	0.836701	2.01667	2.11009	4.97865	6.75135	3.12811	3.70115	5.56283	2.69254	0.451184	0.920402	2.92939	3.77763	2.90233
ENSG00000070540	WIPI1	3.16029	5.69261	4.07267	2.61425	2.24151	6.54821	1.97193	3.23437	5.24793	4.11537	4.9979	4.13548	3.57622	3.92225	6.09522	2.8372	4.61575	3.3992	3.72129	2.86885
ENSG00000070601	FRMPD1	0.434712	0.413433	0.502788	0.35915	0.0812676	0.533049	0.151505	1.58947	0.920441	3.01698	2.32863	1.94395	1.89193	1.95172	0.27153	0.061929	1.01349	0.97164	0.070646	0.329497
ENSG00000070610	GBA2	5.84019	4.70816	5.37449	5.06562	4.83359	4.84801	5.39446	5.50754	5.10914	5.51076	5.82147	5.74681	5.0084	5.54198	4.98957	5.29267	6.60768	5.74112	6.58322	5.29447
ENSG00000070614	NDST1	4.57384	4.83452	4.45348	5.84406	5.46359	4.69508	4.62984	4.99875	4.5161	5.20066	5.74595	5.6646	5.70763	4.7937	5.287	4.3118	4.86073	5.01153	5.11341	5.33662
ENSG00000070669	ASNS	8.49295	6.35221	5.06828	4.99472	5.73462	4.78041	5.77455	5.16816	6.15622	7.38469	8.66835	7.40293	7.89045	7.30297	6.72542	5.85865	4.63923	7.2794	4.86239	5.45126
ENSG00000070718	AP3M2	4.08519	3.95125	5.12961	3.31201	4.13219	3.8743	4.27434	4.78685	3.68401	3.82811	3.53778	3.71212	4.05348	3.54005	4.3246	3.90117	3.65026	3.77436	3.45522	3.7467
ENSG00000070729	CNGB1	0.0641643	0.947825	0.103278	0.0818836	0.116344	0.270695	0.169745	0.0756796	0.247066	0.0906935	0	0.0799629	0.0312116	0.091607	1.12626	1.38822	0.187135	0.0685707	0.0343774	0.0948426
ENSG00000070731	ST6GALNAC2	1.03671	3.29868	0.460235	1.12741	1.04753	1.42535	1.37115	0.95196	1.70196	0.229507	0.097122	0.336492	0.207886	1.38807	2.91096	2.25699	3.22725	0.229576	3.1009	0
ENSG00000070756	PABPC1	9.23547	10.6144	10.1489	9.4504	11.9668	11.0119	10.3921	9.53301	10.5664	10.627	9.9127	10.5556	10.7976	11.0679	10.9259	10.3858	10.7305	11.0811	10.6186	11.1174
ENSG00000070759	TESK2	1.57873	3.12737	3.06169	1.69677	3.77642	1.70767	0.258882	2.12732	3.53508	3.70588	3.0525	3.40987	3.01321	3.73505	2.98048	2.49677	1.18049	2.56034	1.63507	4.43039
ENSG00000070761	CFAP20	4.74868	5.50737	4.95535	5.31495	4.19142	6.05553	4.8085	4.60082	4.93912	5.08592	5.18949	5.09228	5.14439	5.00299	5.68193	4.79053	4.1626	4.65964	4.28625	4.34304
ENSG00000070770	CSNK2A2	4.83283	5.36999	4.80755	5.52966	4.08931	5.59414	5.16937	4.98231	4.67953	4.84668	4.86341	4.72124	5.11125	4.56638	5.27532	4.30469	4.82353	4.51971	4.60847	3.88086
ENSG00000070778	PTPN21	1.39742	1.96929	2.87919	2.40606	3.3738	1.07547	1.88747	2.86302	1.44396	2.26564	2.4069	2.37208	1.06306	1.30902	2.16244	1.94853	3.4705	0.9622	3.39687	3.75168
ENSG00000070785	EIF2B3	4.48443	4.33801	3.93971	3.67915	3.70111	4.59536	3.56463	3.96061	3.53434	4.49995	4.51571	4.27875	3.85141	3.44502	4.15514	3.59061	4.89779	5.08715	4.38595	3.73925
ENSG00000070808	CAMK2A	0.0186273	0.0260312	0.643359	0.392335	0.373416	0.0410531	0.14486	0.0263961	0.183091	0	0	0.0144724	0.0402211	0.0397079	0.0747775	0.0169379	0.0379348	0	0.161728	0
ENSG00000070814	TCOF1	4.93064	5.40417	5.14143	5.05827	4.52414	5.58505	6.07937	5.42077	3.97324	5.20325	5.05894	4.82957	4.01415	4.79841	4.49552	4.4551	5.1299	5.41482	5.438	4.57616
ENSG00000070831	CDC42	6.74058	7.09556	7.06857	6.36478	6.45845	7.12541	7.66611	6.72808	6.57057	5.96072	6.03085	5.9339	6.12451	6.65947	7.14601	6.17743	7.84666	7.03815	7.26526	6.82937
ENSG00000070882	OSBPL3	2.85507	4.12539	3.34387	4.3771	1.02619	4.63588	3.91612	3.2145	3.42444	1.03841	1.8298	1.37036	1.04884	0.192147	3.85573	4.88862	4.03352	3.33173	3.78267	3.54894
ENSG00000070886	EPHA8	0.257252	0	0.206239	0	0.688953	0	0	0	0.0176844	0.0458395	0.0373436	0.0198108	0.0414985	0	0.0199699	0.118299	0	0.068164	0	0.980422
ENSG00000070915	SLC12A3	0.0286666	0	0.0154776	0	0	0.0527645	6.98127	0	0	0	0	0.112858	0.0310806	0.0310555	0.032794	0	0	0	0	0
ENSG00000070950	RAD18	2.8719	3.79573	3.25607	3.58687	3.02605	3.20849	2.84793	3.92053	3.0256	2.65825	2.52037	1.70895	1.79806	3.27055	2.98619	3.72623	4.99825	2.74365	4.42987	3.73932
ENSG00000070961	ATP2B1	4.42847	4.59009	5.65043	3.38464	5.02357	4.41278	5.13935	4.71418	4.25859	3.17448	2.97159	3.03059	2.92173	4.92494	4.20689	3.87907	5.45065	3.78672	4.94851	4.59526
ENSG00000070985	TRPM5	0.0132117	0	0.00711567	0.0503868	0.187618	0.029383	0	0	0.024144	0.181773	0.0767248	0.229897	0.172674	0	0	0	0	0.0319413	0	0.0370862
ENSG00000071051	NCK2	2.83432	4.21532	3.28557	3.62426	5.5745	4.37653	4.02996	5.23523	3.51766	3.04065	3.5125	3.33729	2.75616	4.65062	4.53407	4.90421	5.13004	4.35611	4.39695	4.58823
ENSG00000071054	MAP4K4	4.23615	5.62415	4.23074	5.50374	5.57388	5.37686	5.7319	5.52902	5.08035	4.38878	4.63118	5.02159	4.70519	4.78329	4.79038	5.10469	7.7065	4.6577	5.99894	4.99415
ENSG00000071073	MGAT4A	0.788502	2.49138	0.923969	1.93106	2.79981	2.79894	3.35489	3.22064	1.97749	1.2591	1.35792	1.26668	1.65501	3.25998	2.45295	3.68259	0.837814	3.82693	2.20483	3.10177
ENSG00000071082	RPL31	10.3574	10.2253	10.5429	9.92005	12.085	10.1606	11.1461	10.0051	9.91101	11.0157	10.0159	10.5321	10.2264	10.7244	9.91669	7.38347	9.45089	10.1468	9.35077	11.6925
ENSG00000071127	WDR1	5.95537	6.99414	5.94057	7.9246	5.15415	7.37376	7.23148	7.72243	6.29679	6.78034	7.11921	6.96316	7.20631	6.54105	6.84348	6.70687	6.95916	6.74956	6.27044	5.46978
ENSG00000071189	SNX13	3.61009	4.71982	4.32099	3.92894	3.69418	5.42381	3.88853	3.70388	4.53906	2.93372	3.51367	3.29487	3.09019	4.00652	5.2671	3.88354	4.94878	4.10026	4.5306	3.82969
ENSG00000071205	ARHGAP10	1.74756	2.28521	2.1684	2.30086	2.10771	2.05843	3.1685	3.18536	3.51389	3.04206	3.05655	3.74087	3.2323	1.75518	2.21562	2.227	1.14255	2.68702	2.105	2.34279
ENSG00000071242	RPS6KA2	1.68968	3.25213	1.5647	4.15572	2.30344	2.4793	0.648656	2.23753	2.88605	3.70765	4.44564	4.3764	5.27324	4.07077	3.20996	3.55634	2.24772	4.24049	2.16356	2.13778
ENSG00000071243	ING3	3.9249	2.38239	3.9141	3.24176	3.58689	2.87231	3.35821	3.03026	2.79604	2.81938	3.20088	2.24123	2.01601	5.72812	2.45453	3.47202	3.31496	3.00505	2.84429	3.69684
ENSG00000071246	VASH1	1.16202	0.219419	2.52191	2.80712	1.17212	0.211523	1.68698	0.704303	0.760409	2.64828	1.23492	2.10542	1.52964	1.41918	0.433485	3.23265	2.96182	1.42815	3.21115	1.78923
ENSG00000071282	LMCD1	0.451263	2.40301	2.23225	3.06484	2.64406	2.3581	2.96224	2.15116	1.38071	0.201402	0.0125112	0.0838133	0.041253	0.767169	2.89076	3.33952	1.22929	1.10627	2.52633	2.74565
ENSG00000071462	BUD23	7.01868	6.70518	6.12815	6.35578	6.05959	7.14082	7.33221	6.97003	6.45224	6.64955	7.31118	6.3995	6.56665	6.08178	6.83389	5.90732	6.92157	6.42566	6.84691	5.99639
ENSG00000071537	SEL1L	4.73249	4.84302	4.45858	4.19473	5.33363	4.69913	3.40416	4.76216	4.23643	3.71629	4.98959	4.04482	4.94094	5.73568	4.53151	4.64046	5.15266	7.14465	3.80689	5.07236
ENSG00000071539	TRIP13	4.41	5.75982	4.1468	6.03322	3.05117	6.0006	5.32533	6.41821	5.06896	5.0168	4.92072	4.49917	3.45729	3.40136	5.476	4.43924	5.06242	4.48314	4.73722	3.839
ENSG00000071553	ATP6AP1	6.45346	5.85267	5.89058	4.97294	5.45074	6.26871	6.28857	6.75739	5.81636	6.01982	6.46424	7.03493	7.02667	6.5216	6.16278	6.75714	6.11187	6.70123	5.81746	6.72177
ENSG00000071564	TCF3	5.82533	6.10487	5.19079	6.79875	5.98734	6.32266	5.9793	6.87338	5.52468	5.60609	5.40827	6.08361	5.83728	5.89743	5.98948	6.00604	6.19672	6.74952	5.99407	5.27809
ENSG00000071575	TRIB2	0.330822	2.07719	3.35504	0.930346	2.46967	2.42611	0.302248	4.9877	3.20941	1.51401	0.616289	0.293035	0.0423113	2.66743	2.01379	6.03784	4.11381	3.6539	4.34221	2.78962
ENSG00000071626	DAZAP1	7.08788	6.26696	6.33257	6.72944	6.49639	6.54325	6.63319	7.01922	6.24436	6.97236	7.18331	7.10083	6.74586	6.53979	6.21814	6.6465	6.15019	7.1973	5.68412	6.50911
ENSG00000071655	MBD3	6.10838	4.95333	5.96792	6.11089	6.33007	5.28387	4.92644	5.17979	5.37312	6.26538	6.16154	7.11824	6.51001	5.92904	4.90384	6.16152	5.27838	6.37121	5.08795	6.34697
ENSG00000071794	HLTF	5.03725	5.57415	5.32413	4.86948	6.23876	4.96292	4.49037	5.20487	5.90346	5.40192	4.85005	4.08189	5.0973	4.92052	5.51362	5.12549	5.53389	4.43635	4.79295	5.34316
ENSG00000071859	FAM50A	5.66884	5.38332	5.27128	5.44746	4.38753	5.70231	6.12348	6.57609	5.33285	6.03761	5.99518	6.0741	5.92419	5.39312	5.34308	6.15024	5.81872	6.0123	5.63805	5.75859
ENSG00000071889	FAM3A	4.7807	5.05633	4.06241	3.90789	3.51286	5.0585	3.80235	5.14777	4.70086	5.09853	5.51077	5.5968	5.71474	4.9883	5.32939	4.63096	5.25091	4.60245	4.90401	4.32554
ENSG00000071894	CPSF1	5.06506	5.20891	5.45275	4.64934	5.34419	5.34563	5.61264	4.48647	5.34443	4.66872	4.58747	5.09562	5.15985	5.0416	5.40357	6.18432	6.48883	5.86415	6.3897	5.17193
ENSG00000071909	MYO3B	0.105166	0.33642	0.230493	0.0731962	0.16809	0.0564041	0.0877012	0.0226853	0.114143	0.0606818	0.0503049	0.0833282	0.083101	0.159787	0.0522578	0.26043	0.127734	0.0607011	0.0485052	0.0708849
ENSG00000071967	CYBRD1	0.159416	4.09138	0.773755	4.98379	1.38844	2.99023	0.311977	1.27268	2.91386	0.27376	0.13916	0.400491	0.449177	4.7089	4.05189	1.9426	2.52996	3.87768	1.52406	0.451477
ENSG00000071994	PDCD2	5.71961	5.64134	5.72536	5.69833	5.08893	5.51244	5.56615	6.61019	4.95404	6.49715	5.68854	6.36473	6.24714	6.15021	5.22957	5.39259	5.32259	6.05983	5.59254	5.39386
ENSG00000072041	SLC6A15	3.59241	4.46353	3.24238	0.0469874	0.146153	4.29603	0	0	4.17804	0	0	0.0126559	0.0526845	0	4.2633	1.61524	0	0	0	0.773809
ENSG00000072042	RDH11	6.777	5.66551	5.47234	5.95815	6.25493	5.65309	5.35604	6.28986	5.99686	6.44634	7.43016	7.2131	6.79388	6.73227	5.46097	4.89892	7.15057	5.7329	7.82379	8.35406
ENSG00000072062	PRKACA	5.41067	5.13302	5.54329	6.36831	4.93132	5.49747	5.1374	5.24586	5.40447	5.37849	5.89084	6.14159	5.7706	3.50348	5.0999	5.90364	6.85218	5.45951	6.26145	5.21508
ENSG00000072071	ADGRL1	4.83018	4.19427	4.96	4.8111	5.61038	4.71983	3.84543	4.395	5.15181	5.41309	5.39294	5.6991	5.75869	3.15816	4.58803	4.44257	4.26517	4.96127	4.65821	5.61654
ENSG00000072080	SPP2	0.890789	0.681883	0.945387	1.42388	2.83526	0.474991	0.847646	1.52587	1.36188	0	0.740528	0.91397	1.31788	0.803962	1.82775	0.396943	0.528166	1.40771	0.49729	0.991344
ENSG00000072110	ACTN1	5.75298	7.37055	5.06539	7.15091	5.6765	7.11868	6.11637	4.85721	6.38666	5.41365	5.99047	6.0129	5.81808	5.28935	7.65972	4.90374	8.82816	5.23069	9.31878	5.14241
ENSG00000072121	ZFYVE26	3.0855	2.85384	2.22282	2.89935	2.06656	2.09355	3.23403	2.74924	2.24262	3.12874	2.69777	3.02015	2.90859	2.48874	2.78149	2.03451	4.79723	2.67369	5.5894	2.39168
ENSG00000072133	RPS6KA6	2.7183	0.736964	3.14089	1.99262	2.63938	0.0788203	0.0332118	1.35624	1.856	3.17585	2.5519	2.4244	2.16769	4.70725	0.190552	2.86192	3.77088	3.22824	3.2556	3.66633
ENSG00000072134	EPN2	4.21439	4.00062	4.75225	4.87586	4.83425	4.27766	5.04467	5.17476	4.82851	5.27518	5.61087	4.8667	4.47079	5.05688	4.19052	3.3113	4.15571	4.89664	4.08964	4.57993
ENSG00000072135	PTPN18	5.97653	4.06601	4.33812	3.65406	5.15887	4.07131	4.72928	4.76118	4.34902	5.17679	5.34044	5.87204	5.22304	5.72405	4.61665	4.46282	2.87945	5.79792	3.92946	4.55638
ENSG00000072163	LIMS2	0.0186119	0.349033	0.0199963	1.57812	0.126958	0.103231	2.31652	0.29405	0.251629	0.102755	0.176217	0.464257	0.671771	0	2.25901	0.341162	2.49076	0	1.09059	1.32203
ENSG00000072182	ASIC4	0.039061	0.809626	0.082704	0.0578689	0.122214	0.0436949	0	0.0348445	0.0273279	0.0487756	0.115856	0.0500147	0.0423375	0	0.0404697	0.288988	0	0.0726448	0	0.162787
ENSG00000072195	SPEG	1.03161	3.63693	2.73005	1.99891	2.70747	3.11016	2.71441	0.341599	3.02033	0.61508	1.68209	0.887072	2.88583	0.574304	5.08912	3.48868	4.4301	0.443506	4.33269	3.21382
ENSG00000072201	LNX1	2.169	1.29133	0.988609	0.489174	4.40959	1.42842	1.65181	1.13049	1.00608	2.78727	1.59478	0.73908	1.58149	4.27378	1.43384	1.64978	1.41227	1.04948	1.49894	4.68104
ENSG00000072210	ALDH3A2	9.08564	7.31125	6.17554	6.02627	4.92424	6.90931	5.00511	5.11235	6.80385	5.99149	5.66312	5.41799	6.35863	4.7661	7.5357	5.29788	6.33942	5.38884	5.86639	5.31728
ENSG00000072274	TFRC	5.57653	7.95229	5.98126	6.85291	6.24437	8.95593	6.4346	7.9954	7.42503	6.71671	6.21301	6.00002	6.27884	4.0306	8.10222	6.00678	7.23891	4.24518	7.27994	6.98055
ENSG00000072310	SREBF1	7.0662	7.02837	7.00351	5.36245	5.63883	6.73332	7.69325	6.11351	7.46357	8.61266	8.69155	7.93945	8.52168	6.76264	6.96813	6.36264	5.36334	7.62381	5.59574	6.5294
ENSG00000072364	AFF4	4.43366	4.86728	4.59249	5.27326	5.41156	4.31954	4.72749	4.91004	4.91802	5.06237	4.66256	4.81194	5.20638	5.07175	4.43935	4.83568	4.71536	4.65742	4.37628	4.90296
ENSG00000072401	UBE2D1	3.11016	3.44879	3.27062	3.63668	3.42408	2.90604	4.32488	4.08321	3.42166	3.10773	3.26849	2.82519	2.40324	3.34598	3.76298	4.2878	4.35259	3.33954	4.26123	3.47346
ENSG00000072415	MPP5	3.27214	3.81349	4.57548	5.94646	4.15945	4.07008	4.16965	3.88821	3.90161	3.77859	3.60742	3.67974	3.2107	3.30251	3.80523	3.80923	5.60787	3.24011	6.95644	4.78533
ENSG00000072422	RHOBTB1	2.5432	1.68792	1.21985	0.961054	1.53345	2.05399	1.9972	2.22032	2.18073	1.02629	0.403082	1.55929	0	0.0784182	2.20408	2.94746	3.73815	6.57895	2.25796	0.963068
ENSG00000072501	SMC1A	6.3431	5.15306	6.36119	5.26047	4.4496	5.35451	7.06171	6.35761	4.72044	5.86849	5.77874	5.55005	5.43691	5.99827	4.74424	7.00346	5.97153	5.39956	5.65225	5.16751
ENSG00000072506	HSD17B10	6.67164	5.11033	5.69999	5.77018	4.41472	5.66655	6.64346	7.18059	4.67672	7.13774	7.36734	7.33013	7.25777	6.2091	4.88473	6.36966	6.6319	6.88998	6.4223	5.06519
ENSG00000072518	MARK2	5.05045	4.58844	4.37215	4.55793	7.53008	4.67935	4.78108	5.30629	4.232	5.32713	5.19123	5.4182	5.09112	5.06292	4.14288	4.66772	4.37883	5.30724	4.37332	7.39314
ENSG00000072571	HMMR	4.41527	5.21571	5.2976	4.96737	3.44529	5.11207	4.22072	4.92108	4.6501	4.95298	5.03316	3.61544	3.29419	3.3013	4.89503	5.71291	5.43306	3.53929	4.66123	4.28352
ENSG00000072609	CHFR	4.49372	3.57886	4.34518	3.99149	3.81419	3.43612	4.11929	3.97148	3.26491	3.97036	3.7468	4.25265	4.68982	4.10922	4.06883	3.55335	4.125	4.08561	3.44202	4.30553
ENSG00000072657	TRHDE	1.14602	0.705432	0.985403	0.126984	0.0437107	0.118209	0.710458	1.06427	0.0773366	0.938907	0.0830205	0.0622302	0.0117733	1.28411	0.0225305	0.543102	3.84457	0.475631	1.40319	0.0745443
ENSG00000072682	P4HA2	2.41005	5.51941	2.9157	4.46305	2.0718	5.47195	5.37631	2.01611	4.68527	2.38102	3.37687	3.22975	4.96282	4.22627	5.79334	4.08379	4.50685	3.5393	4.47147	2.6287
ENSG00000072694	FCGR2B	0.00968562	0	0.0207424	1.39033	0.104139	0.172352	0	0.0676408	0.0352212	0	0.0374142	0.0394275	0.0480248	0	0.0397421	0.069866	0.0966157	0.0461955	0.441328	0
ENSG00000072736	NFATC3	4.09747	3.99576	3.92669	3.79904	2.4185	4.35067	4.03817	3.82045	3.60832	3.44671	3.57206	3.56032	3.39306	3.88014	4.32039	3.45053	3.62965	3.90128	3.10854	2.39767
ENSG00000072756	TRNT1	3.90289	3.86854	4.02254	3.77652	3.91503	3.25043	3.71294	4.33141	3.90827	3.33111	3.55234	3.71038	3.417	4.30614	3.64564	3.62599	3.75112	3.55765	4.23649	5.03532
ENSG00000072778	ACADVL	7.46753	7.14013	6.65074	7.92443	5.62535	7.32614	7.11511	7.59578	7.5465	7.95801	7.94106	7.83843	8.13962	8.03866	7.17743	8.13006	6.85844	7.04136	7.37912	5.61468
ENSG00000072786	STK10	2.56642	3.70292	2.43228	3.29623	1.43692	2.78553	2.7805	2.73743	2.56307	2.49215	1.8284	2.21862	2.2518	1.99919	2.85648	1.07215	4.33203	2.39901	3.73918	1.67821
ENSG00000072803	FBXW11	4.7081	4.69324	4.47069	5.60464	5.42969	4.09953	4.30529	4.99079	4.27323	5.029	5.13959	5.06932	5.02691	4.90669	4.59755	5.0348	5.61343	4.35697	5.17218	5.95083
ENSG00000072818	ACAP1	1.86601	1.83698	2.52085	1.0517	1.27	2.89411	1.63722	0.344932	2.09298	3.15024	2.82161	3.03805	3.11287	4.33151	3.54579	1.40165	1.92938	3.9842	3.05681	0.514113
ENSG00000072832	CRMP1	2.05575	1.34884	2.31408	1.85855	2.55182	0.507569	2.50532	0.309934	2.70087	2.30573	1.4965	2.21265	2.44288	0.391106	1.59913	5.87486	2.22412	1.40732	2.06924	4.33238
ENSG00000072840	EVC	2.82618	2.46317	2.87378	3.01037	2.61522	0.873672	2.97074	0.0619369	2.38127	2.7589	2.22103	2.91686	3.12323	1.25842	2.09793	0.129878	3.06778	2.2917	2.48075	3.16672
ENSG00000072849	DERL2	5.30743	5.54677	4.50583	5.08943	4.32919	6.0111	5.33214	5.85394	5.46305	5.44063	5.7604	5.08555	5.16884	4.46865	5.39973	5.90152	5.3439	5.28695	5.23655	4.85672
ENSG00000072858	SIDT1	0.494481	0.22981	0.198249	0.0984099	3.03135	0.363584	0.138258	0.5684	1.52219	1.44422	1.12724	1.70544	3.10891	1.1117	0.352126	0.455714	5.00659	0.218749	3.50187	1.76906
ENSG00000072864	NDE1	5.25044	5.82908	4.89056	4.74601	3.67425	5.76148	4.96014	4.35089	5.30519	5.07308	4.94278	4.50347	4.81059	4.52732	5.71682	5.08167	4.83003	4.27785	4.50379	4.34661
ENSG00000072952	MRVI1	0.0458114	0.139384	0.0329755	0.11742	0	0.320247	0	0	0.374349	0.0491029	0.11622	0.0674633	0.0937905	0.280793	0.968632	0.0560418	0	0	0.0210431	0
ENSG00000072954	TMEM38A	1.50647	4.10109	1.02109	1.88605	3.52266	4.40946	1.7071	2.01597	4.1124	2.89736	3.00369	3.05694	2.61385	3.00468	4.51411	3.6322	2.48535	2.44118	3.32317	4.57274
ENSG00000072958	AP1M1	4.40303	4.014	4.60839	5.41134	4.99503	4.50499	5.70873	5.19059	4.38239	4.90003	5.12759	5.34294	4.77598	4.35265	4.29822	5.21865	5.83488	5.72685	5.02559	4.80132
ENSG00000073008	PVR	5.54668	5.33594	4.97663	5.89963	5.12437	5.72546	6.76119	5.13976	4.68456	4.59795	4.70187	4.56391	4.26415	5.20608	5.51524	2.98446	4.61009	4.95636	4.43211	5.4
ENSG00000073050	XRCC1	5.079	4.62168	4.45319	4.44528	3.73877	4.50916	5.32813	4.35878	4.28306	4.0017	3.75544	3.60613	3.6311	4.29426	4.6402	4.24027	4.49455	4.63803	4.01384	4.60554
ENSG00000073060	SCARB1	6.35484	6.2719	5.80119	6.4246	6.61872	6.82555	5.95536	5.1836	5.78469	6.1572	6.54739	6.61547	6.05371	5.70422	6.47486	2.95686	5.72165	5.21111	4.87491	6.57856
ENSG00000073067	CYP2W1	0.258218	1.28449	0.98237	0.257075	1.19096	0.612571	1.2088	0.677253	0.30202	0.912228	0.179499	1.03248	0.528404	0.0691633	0.0812428	0.396732	0	0.314228	0.0950569	1.43046
ENSG00000073111	MCM2	5.87395	6.16407	5.90345	5.84783	4.28991	6.67728	5.96041	6.56259	5.82048	6.58487	6.43897	6.17148	5.68944	3.96028	6.29627	6.9205	5.10639	6.58376	5.20197	5.47387
ENSG00000073146	MOV10L1	1.56793	0.29901	0.956017	0.257943	0.357883	0.304011	0	0	0.152569	0.814505	1.15659	1.11732	2.39929	2.04898	1.08198	0	0.178509	0.425118	0.0683328	0.288816
ENSG00000073150	PANX2	2.42212	4.18653	2.06507	3.31801	0.931737	4.07418	1.28536	1.40611	3.91675	2.88532	2.87066	2.66634	2.75369	0.754701	4.72832	2.19248	2.13846	4.20105	1.26851	1.38475
ENSG00000073169	SELENOO	4.72977	4.58164	4.661	3.12148	3.17072	4.72864	3.03473	3.12341	4.53614	4.04001	4.6857	4.091	3.43771	4.04613	5.08553	3.13603	3.34149	4.19263	3.79119	3.4675
ENSG00000073282	TP63	0.0359867	7.29607	0.0129975	0	0.129027	7.64227	0	0.257833	6.47459	0.392747	0.171553	0.0247655	0.0261012	0.0809395	7.47805	0.773027	0	0.0575107	0.111818	0
ENSG00000073331	ALPK1	3.11372	3.59812	2.57333	2.99124	2.36255	3.45357	2.80389	2.41185	3.71654	2.34424	2.76357	2.46283	3.308	1.8606	4.163	0.622294	2.0867	1.62896	2.39544	1.65882
ENSG00000073350	LLGL2	5.75346	5.41101	5.06632	4.17622	4.6419	5.57037	6.36573	6.33578	5.08966	4.81926	5.4698	5.43609	5.14204	5.42347	5.74036	5.21799	3.60932	5.94599	5.52126	4.46596
ENSG00000073417	PDE8A	3.2752	4.21047	3.95856	5.26	3.01231	3.89566	3.1689	3.93593	3.88961	2.61585	2.51496	2.96632	2.84954	4.20374	4.12104	3.53187	3.92683	3.44426	4.34076	3.30909
ENSG00000073464	CLCN4	1.4422	1.45539	1.6259	0.897712	2.0348	1.8277	1.37702	0.915531	0.65993	1.8306	2.3438	2.11705	2.3908	0.657538	1.43581	1.65714	3.67927	1.81041	3.32545	3.27183
ENSG00000073536	NLE1	4.30948	3.89554	4.06517	3.95899	5.23793	4.8873	4.61375	4.62591	3.53154	5.13871	5.22011	5.53236	5.03327	4.2541	3.94074	3.53098	3.55464	4.838	3.37552	5.14108
ENSG00000073578	SDHA	6.35748	7.18248	5.68966	7.00654	5.6383	7.3697	6.43219	6.74321	6.69799	6.69139	6.84336	6.46348	5.86956	6.03307	7.31742	6.36249	6.78292	5.29119	6.24698	5.68186
ENSG00000073584	SMARCE1	6.76327	6.5023	6.84472	6.4667	7.4929	6.90643	7.15312	6.97837	6.39257	6.76683	6.49975	6.86236	6.60798	7.032	6.58769	6.9215	6.3884	6.59945	6.24891	7.50389
ENSG00000073598	FNDC8	0.115392	0.0683069	0.486607	0.458404	0.205878	0	0.0900761	0.136055	0.0706251	0.443662	0.0760512	0.262777	0.164112	0.0843217	0.0803329	0.383894	0.278941	0.182831	0.0925374	0.771525
ENSG00000073605	GSDMB	2.27487	3.82184	3.44291	2.49599	3.05924	2.49263	1.93941	2.88063	2.99572	1.83181	1.41585	2.20752	1.56919	1.8025	3.22041	2.94453	2.08773	2.23329	2.05909	2.23992
ENSG00000073614	KDM5A	3.19938	3.44234	4.49068	3.55632	3.94332	2.84443	2.33663	2.50886	2.24332	2.80711	1.64321	2.9307	2.46169	3.29263	2.858	2.61585	2.76635	3.66134	2.73218	3.67372
ENSG00000073670	ADAM11	2.08486	0.416117	1.7091	2.65535	0.555566	0.536171	1.7458	1.89469	2.59139	2.70418	2.16689	2.54833	2.19421	1.52641	0.37335	0.982026	1.71409	1.35105	0.815256	1.28933
ENSG00000073711	PPP2R3A	1.08315	2.87127	1.8196	2.63961	2.70591	2.52286	2.78836	2.33928	2.32927	1.64726	2.15064	1.94488	2.08447	1.11393	2.68694	2.00182	2.84302	1.067	2.40636	1.76329
ENSG00000073712	FERMT2	3.91949	3.30413	3.67698	5.42996	1.55238	2.83336	4.49366	3.79256	2.64281	2.83279	2.8011	1.31464	1.6842	3.55817	4.53329	4.54587	5.86722	2.52717	5.16328	3.13447
ENSG00000073734	ABCB11	0.00572891	0	0.00771851	0	0.0310756	0	0	0.0254277	0.334548	0.453664	0.0278118	0.633482	0	0	0.0295483	0.0355635	0.0365485	0.377633	1.04354	0.107182
ENSG00000073737	DHRS9	0.0197677	1.1276	0.062797	0.147736	0.29861	0.864381	0.299024	0.237075	0.592532	0.494748	0.0756134	0.0796264	0	0	0.302243	0.0715051	0.437908	0	2.14599	0.10849
ENSG00000073756	PTGS2	1.26632	4.22153	0.06455	0.361373	0.369437	3.63458	0.0468192	0.185851	2.52437	0.48457	0	0	0.0437586	0	3.32743	0.0372155	0.577075	0.943723	0.157867	0
ENSG00000073792	IGF2BP2	2.6115	5.80263	2.53558	4.28388	0.202368	5.3272	5.7113	2.38787	4.56132	0.510289	1.75341	0.0543226	0.0905681	0.0904965	5.50444	0.765862	6.58533	0.0510954	5.07868	1.11546
ENSG00000073803	MAP3K13	4.29647	5.50875	4.07219	4.44728	4.32285	5.32597	4.12604	4.38272	4.95059	4.76677	5.03767	4.4229	4.84411	2.99744	5.36878	4.30251	5.03494	4.5051	4.97633	4.06754
ENSG00000073849	ST6GAL1	3.84044	6.18641	3.48274	2.05319	4.2297	5.97054	1.28062	3.88043	5.62725	2.00181	2.53492	2.64921	3.76383	0.0291139	6.39256	0	2.40496	2.99855	4.17058	2.99208
ENSG00000073910	FRY	2.75124	0.302309	0.747065	0.379908	2.21276	0.731703	0.0899364	1.81004	0.712917	4.29177	4.46672	2.01047	2.11616	2.46563	1.36432	1.27841	0.0254298	0.811041	1.18421	3.33968
ENSG00000073921	PICALM	5.86729	6.15634	5.63271	6.65896	6.55076	6.02647	6.30717	5.73193	5.94443	5.66291	5.53067	5.40335	5.10934	5.77512	6.03131	5.98589	4.98883	6.02286	4.80403	6.38414
ENSG00000073969	NSF	4.37908	4.24953	4.48515	4.47657	4.65085	5.11156	3.93707	5.33788	4.66168	5.28971	5.40527	5.2078	5.70269	5.54302	4.37983	4.98063	5.95346	4.14111	5.50521	5.28781
ENSG00000074047	GLI2	0.203375	1.52013	0.394724	3.36606	0	0.579954	0.317927	0.585029	0.195749	0.404889	0.0643374	0.0511205	0	0	0.843494	0	3.31658	0.100377	2.38722	1.04061
ENSG00000074054	CLASP1	3.48298	4.51642	2.89984	4.03949	4.03077	4.72041	3.93594	3.8358	4.3388	3.38904	4.04473	3.80962	3.71481	4.44987	4.77025	3.66392	4.15391	3.828	3.9104	4.19331
ENSG00000074071	MRPS34	7.21346	6.57278	6.41304	6.32838	5.6952	7.0954	6.68091	7.44903	6.30597	7.13838	7.38665	7.44504	7.51263	6.6553	6.72861	5.83635	6.2946	7.51189	6.28118	5.72053
ENSG00000074181	NOTCH3	3.85804	3.72829	0.290526	3.62212	2.29541	3.85465	3.55982	5.49858	4.39833	4.44782	4.01897	3.09256	4.18297	2.54808	3.98237	2.59619	1.06354	3.16372	3.25572	2.86126
ENSG00000074201	CLNS1A	6.83757	6.48253	7.0961	6.8455	7.46772	6.34113	6.89197	6.52298	6.26279	7.00597	6.42492	6.70362	6.08803	6.72639	6.40732	5.88301	6.77612	6.48589	6.3669	7.17072
ENSG00000074211	PPP2R2C	1.39922	4.0954	1.13202	5.26451	3.78613	4.50766	2.7971	0.0664838	4.01162	4.32473	3.42338	3.18811	4.52748	0.274898	4.4818	3.71457	1.37711	4.49297	2.73909	4.88032
ENSG00000074219	TEAD2	5.61009	4.79209	4.42474	4.31395	0.352658	4.86138	4.4978	5.4828	4.38278	2.19772	1.83198	2.18699	2.26267	1.4259	4.91309	0	5.32556	5.83916	5.103	1.08704
ENSG00000074266	EED	4.09353	4.28015	4.19297	4.3035	3.96777	4.10224	4.16863	4.00279	3.95597	3.76549	3.54863	3.37985	3.03522	3.43872	3.76157	4.69373	2.77266	4.19365	3.82846	3.84752
ENSG00000074276	CDHR2	2.55	0.212981	2.23301	3.17102	2.80854	0.374117	0.166681	0.160504	0.186151	0.228891	0.182845	1.18766	1.42051	1.51955	0.129022	4.02254	1.54899	2.48511	2.30552	3.95631
ENSG00000074317	SNCB	1.20974	0.282271	2.34486	0.907999	0.850673	0	0.690651	0	1.13472	0.30302	0.571204	0.196127	0.62407	0.386361	0	1.41728	0.529918	0.118371	1.20292	2.60499
ENSG00000074319	TSG101	5.90083	5.4687	5.04406	5.52519	5.64708	5.51454	5.79644	5.77314	5.58667	6.28122	5.86039	6.14259	6.13598	6.12642	5.46829	6.07539	5.55419	5.6523	5.3061	5.73804
ENSG00000074356	NCBP3	3.91098	4.71074	4.28142	3.87604	4.48134	4.11302	4.13915	4.44179	3.5927	4.50356	3.69524	4.0529	3.98389	4.11065	4.2286	4.19558	4.31422	4.41414	4.04759	4.99967
ENSG00000074370	ATP2A3	1.16773	0.796942	0.842861	1.91896	2.03539	1.16449	1.35669	2.19297	1.02191	1.14956	0.607987	0.195102	0	1.27299	1.4546	5.58696	1.14055	0.153855	1.30811	4.0343
ENSG00000074410	CA12	3.57724	4.47885	0.527004	1.28077	5.88295	5.11093	2.57082	1.90329	3.73424	3.31735	2.95023	3.40084	4.70458	3.34947	4.3058	0.454788	4.22031	1.79759	3.71438	4.88272
ENSG00000074416	MGLL	1.96875	2.15464	1.81499	5.71932	3.74346	0.915144	5.43029	1.11382	1.15561	3.09329	4.18177	2.15936	3.17229	0.63664	2.07003	3.54814	5.61608	0.422463	4.50369	4.77618
ENSG00000074527	NTN4	0.289644	4.28667	1.00174	5.06584	1.56546	4.37171	3.29176	0.393729	3.92875	0.110402	0.224418	0.0480545	0.0656635	0.192642	5.19989	0.947545	5.94677	0.0562746	4.31223	2.80568
ENSG00000074582	BCS1L	5.22876	5.0462	5.2618	4.2004	4.79289	5.30129	5.68169	5.14092	4.1407	5.25447	5.17473	5.18662	4.92566	5.34061	4.53234	3.73771	4.59107	4.62179	4.10108	4.92336
ENSG00000074590	NUAK1	1.86032	2.52884	1.97664	1.68889	0.204557	1.9987	4.91853	1.07453	1.43051	2.01856	1.21566	2.36907	2.29975	1.12901	2.23417	3.54806	3.36521	2.4821	3.58005	0.135506
ENSG00000074603	DPP8	2.81512	3.55573	3.44962	4.53195	4.10891	3.0609	3.69355	4.25864	3.62715	3.86225	3.18652	3.09947	3.31582	4.3967	3.73646	3.54982	3.76722	3.16608	3.62472	4.24113
ENSG00000074621	SLC24A1	2.37384	1.88168	1.54432	2.67675	3.24244	1.9591	2.63009	1.19019	2.2142	3.0426	2.45334	2.38994	3.14728	3.18137	1.85759	2.72917	1.91072	1.78187	2.59037	2.09464
ENSG00000074657	ZNF532	3.42039	4.86578	1.65952	3.43912	3.24818	5.2011	5.18974	5.79756	5.50804	3.75887	4.88618	4.01958	3.75338	3.21639	4.78036	4.13105	4.9274	4.52358	3.94933	3.67914
ENSG00000074660	SCARF1	0.939104	0.171008	0.392049	0.752031	0.216911	0.321774	0.154782	0.416173	0.721084	0.818665	0.368022	0.635964	0.735903	0.367904	0.260683	0.34198	0.261853	0.801932	0.333389	0.378426
ENSG00000074695	LMAN1	3.83176	6.10007	4.64569	5.12665	4.54542	5.7255	3.57486	5.35163	6.00291	4.86904	5.13472	4.82909	4.74301	5.21375	5.90761	5.30538	6.20658	5.55798	5.76042	5.24816
ENSG00000074696	HACD3	6.11154	5.82471	5.70135	6.10169	6.2538	5.82722	5.97039	5.96253	5.70719	5.4982	5.48097	5.58381	5.4873	5.4695	5.87092	5.96606	5.08095	5.02951	5.22651	6.41263
ENSG00000074706	IPCEF1	0.0764421	0.0673543	0.348059	0.0374221	0.91665	0.0433222	0.36381	0.246954	1.17901	0.598007	1.45366	0.178508	1.18354	0.212625	0.0502527	0.776019	0.418867	0.0918165	0.61079	0.0545075
ENSG00000074755	ZZEF1	3.48603	3.89649	3.19076	3.86472	4.29896	3.79241	3.35323	3.80538	3.74863	3.97609	3.4654	3.89775	4.53966	3.89663	3.32008	3.3737	3.67148	3.72303	3.09485	4.19566
ENSG00000074800	ENO1	8.8884	10.5152	9.58002	10.9201	8.81221	10.8475	10.9392	9.87592	9.64095	10.2811	10.3891	10.4333	10.3699	8.6161	10.3364	9.69704	10.9352	10.1789	10.5124	9.34366
ENSG00000074803	SLC12A1	0.100779	0	0.145357	0	0.892666	0.0145908	0.0359023	0	0.0234487	0	0	0	0.0279273	0	0	0.110829	0.0167366	0	0.0369466	0.183805
ENSG00000074842	MYDGF	6.81937	6.20088	6.25084	6.54628	5.52613	6.27218	7.07005	6.81811	5.90803	6.82499	7.95838	7.12709	7.2458	6.49592	6.23116	6.10267	7.54601	7.50427	7.14851	5.53855
ENSG00000074855	ANO8	3.23739	2.41401	2.26875	2.05528	3.44319	2.22835	2.23859	2.88492	3.18852	1.82162	1.74528	2.31446	1.88568	2.97817	2.6082	2.82031	3.03339	3.17095	3.18289	2.44382
ENSG00000074935	TUBE1	5.29018	3.49221	4.24481	1.90185	3.14195	3.10052	3.73226	2.74151	3.68804	4.03487	3.64441	2.94771	4.33269	4.97085	3.94255	3.92534	2.42169	3.72115	2.77371	2.88466
ENSG00000074964	ARHGEF10L	2.68233	3.44555	1.40015	1.66495	4.79902	3.25879	3.20229	2.74549	2.40099	2.29242	1.93418	2.13357	2.98394	3.02778	3.70718	3.78444	1.69844	3.16916	2.76867	2.90517
ENSG00000074966	TXK	0.262498	0.0757791	0.222969	0.935039	0.653898	0.043069	1.81436	0.433885	0.3764	0.510334	0.309736	0.191634	0.306466	0.0929832	0.172864	0.230784	1.70689	0.374726	1.73748	0.346978
ENSG00000075035	WSCD2	0.00779137	3.60165	0.0308198	0	0.0427662	1.74718	0	0.0275704	2.98139	0	0.0561457	0.00801092	0	0	3.93726	0.0284905	0	0.0372523	0	0
ENSG00000075043	KCNQ2	1.92478	0	4.0577	2.2603	6.26534	0	0	0.300386	1.8876	3.08095	3.86984	2.67687	1.53414	0.0662052	0.0699408	1.88191	0.0781538	0.43491	0.0469881	5.23423
ENSG00000075073	TACR2	0.583851	0.439226	0.876972	0.284747	1.12931	0.0711868	0.607996	0.446588	0.219619	2.19892	2.33389	0.396462	0.375154	0.711401	0.0659784	0.319871	0.711314	0.347754	0.147606	0.87216
ENSG00000075089	ACTR6	3.9561	4.17024	5.06442	4.19069	4.80883	4.02021	4.16901	6.00631	4.41158	3.76956	3.38813	3.5205	4.1458	4.42214	4.55888	3.92615	4.50601	3.53179	4.07353	4.46799
ENSG00000075131	TIPIN	4.16491	3.60952	3.85663	4.83247	2.85261	3.98386	4.98249	3.48932	2.95643	4.19295	4.10809	3.94698	3.56787	3.73766	2.9964	3.92054	3.30678	2.98189	3.53191	3.01379
ENSG00000075142	SRI	6.09441	7.03956	6.38401	7.40041	5.88002	7.57516	6.81326	6.7186	6.57797	5.77432	6.32235	5.92765	5.77391	5.41827	7.41764	5.23347	6.88982	6.51021	7.02089	6.52235
ENSG00000075151	EIF4G3	4.40536	4.75951	4.80411	4.68631	5.13597	4.65052	4.2659	4.73554	4.62601	4.25183	4.10918	3.89508	4.52741	5.64389	4.79305	4.26505	4.65955	4.67269	4.2204	5.32189
ENSG00000075188	NUP37	5.41386	5.90887	5.35263	5.40129	4.29209	5.82091	5.17707	4.79398	5.37204	4.6186	4.73174	4.16491	3.70574	4.80221	5.50201	4.54409	5.45221	4.62982	5.41736	4.64315
ENSG00000075213	SEMA3A	0.0165188	2.49595	1.71496	0.774196	0.118398	0.67197	0.283846	2.97302	0.117029	1.43133	0.0438133	0.253354	0.0152318	0	0.726618	2.50214	3.4321	2.43964	3.54306	0
ENSG00000075218	GTSE1	4.5551	3.86711	4.47586	4.17401	2.7455	4.13887	4.84319	4.76158	3.9829	4.49504	4.69432	3.66342	2.61892	3.32215	4.16685	4.76924	4.34731	3.75899	3.9973	4.34764
ENSG00000075223	SEMA3C	3.85402	5.53438	4.08655	5.98001	2.65939	6.09216	5.537	4.84167	4.92419	3.90533	3.2755	3.32983	1.60048	4.00553	5.93879	1.86073	3.90219	3.16191	4.97999	2.87674
ENSG00000075234	TTC38	4.57299	3.10209	4.3946	3.52699	4.48511	2.83897	4.37971	4.20096	3.53645	4.54086	4.67748	5.09987	4.9374	4.78192	3.74662	3.1354	3.42114	5.24302	3.48707	4.28533
ENSG00000075239	ACAT1	5.38989	5.00911	5.63699	5.78057	6.35997	5.41073	6.01904	5.91432	6.17164	5.91739	6.24931	5.77844	6.00312	5.79048	5.65504	4.90415	5.53187	5.69766	5.19822	6.63923
ENSG00000075240	GRAMD4	2.78873	4.75026	3.37842	2.74434	3.77083	4.74479	3.83228	4.74195	4.43467	2.51346	2.12429	3.61079	3.08085	4.46362	4.87881	4.94653	3.14265	3.12754	3.12496	3.04243
ENSG00000075275	CELSR1	2.81335	4.98182	2.81733	3.75326	0.706017	5.40812	4.60466	1.42166	4.58023	2.58589	3.36786	2.80072	3.36063	1.41547	5.63195	3.37358	2.89374	2.43336	3.48599	1.69216
ENSG00000075290	WNT8B	2.32733	0.0420149	0.261717	0.216452	2.00641	0	0.209658	0.903517	0.482307	2.50302	2.60712	0.671609	0.562689	0.369472	0.0494565	0.351948	0	0.534749	0.163096	2.67423
ENSG00000075292	ZNF638	4.47445	4.76978	5.44662	4.84417	5.73317	4.65413	5.27125	4.10003	5.24441	3.41039	2.35619	2.49995	3.47693	5.15097	4.78996	5.26287	4.68478	4.69482	4.99314	5.09694
ENSG00000075303	SLC25A40	4.0111	4.8481	5.03434	4.84719	4.12877	4.43933	3.86632	4.48445	4.13867	4.72786	4.97799	3.1034	3.48147	4.17697	4.53977	4.40321	2.83769	3.54185	3.17798	4.20506
ENSG00000075336	TIMM21	5.01353	5.33055	5.18869	4.78669	4.05492	5.5116	5.32215	4.95241	5.3354	5.30774	5.57156	5.63038	4.90113	4.91721	5.01046	4.56139	5.68123	4.86598	5.34551	4.38626
ENSG00000075340	ADD2	0.0269176	0.518867	0.0510077	4.43661	3.05926	0.0818937	0.0369492	0.413154	1.21063	0.0835796	0.120425	0.801567	1.84804	0.138847	1.30218	4.15014	1.37364	0.147719	0.629886	4.68975
ENSG00000075391	RASAL2	2.25642	5.48685	2.936	4.41385	3.85097	3.48283	3.2435	1.08454	2.50758	2.23662	0.915242	1.79567	1.7472	2.98481	3.13478	3.44652	2.42481	2.68388	3.18601	3.65542
ENSG00000075399	VPS9D1	2.9463	3.4408	2.1758	2.57884	1.25293	2.87885	2.20862	1.47604	3.39484	1.73064	2.23425	2.91164	2.76067	2.25255	3.30485	2.17428	2.01821	2.24968	2.17428	1.94893
ENSG00000075407	ZNF37A	2.94796	3.32848	3.42474	2.89706	3.43482	2.37488	2.3744	3.41525	3.43566	2.10624	2.77318	2.64049	2.77051	3.13634	2.72828	2.83145	3.70976	2.74549	3.86361	2.73527
ENSG00000075413	MARK3	5.41769	5.63387	5.42437	5.48976	5.07196	5.41332	5.66791	5.46715	5.47714	4.91461	4.51607	5.34584	5.26906	5.28223	5.32961	5.50595	5.38155	5.11098	5.20868	5.10063
ENSG00000075415	SLC25A3	8.79652	8.09747	8.62193	8.66378	8.59684	8.32047	9.12383	7.93851	7.9266	9.18874	9.03926	9.19193	9.06832	8.12541	8.18026	7.53508	8.2872	8.4304	7.60354	8.45891
ENSG00000075420	FNDC3B	1.81281	6.41377	3.52877	5.1454	3.92493	6.81246	5.20613	4.19254	5.716	3.80995	3.52124	2.59753	3.36519	3.46028	6.64003	4.41811	5.08951	4.41459	4.42894	3.36323
ENSG00000075426	FOSL2	3.14002	5.44332	2.8577	5.87158	4.01511	5.82775	6.71269	2.6203	4.84085	3.3718	3.23576	2.88122	3.25707	2.07284	5.60393	2.01769	4.21305	3.94791	4.27553	2.78331
ENSG00000075461	CACNG4	0.270701	3.21833	3.71968	1.66996	0.444263	3.28148	0	0.0996921	2.70491	1.70943	0.479236	0.12928	0.0310414	0.0911387	3.64213	2.39337	0.206789	0.0345037	0.490518	1.84534
ENSG00000075539	FRYL	3.28562	4.35783	4.0661	4.69812	4.94353	4.31644	4.87164	3.92535	3.92289	3.21666	3.30283	2.51154	2.21254	4.15228	3.85347	4.17693	3.68281	3.62489	4.17936	4.54484
ENSG00000075568	TMEM131	3.74771	4.4403	4.20506	4.18777	4.67899	4.54338	3.96862	3.88087	4.52616	3.46173	3.01114	3.29683	3.52306	4.70802	4.56554	4.57909	5.11899	4.0811	4.29324	4.34481
ENSG00000075618	FSCN1	3.03343	7.93337	2.78246	5.97989	2.41881	8.10892	3.82446	5.00177	6.9099	3.06872	1.9587	3.88899	3.40589	0.79273	7.88905	5.88723	8.1148	6.38637	7.44001	0.724055
ENSG00000075624	ACTB	10.4474	10.5926	10.003	11.308	8.59401	10.7619	11.6947	10.4553	9.77816	10.575	10.8432	10.746	10.9056	9.43582	10.5665	10.5163	11.1181	11.075	10.7787	9.06078
ENSG00000075643	MOCOS	3.23705	4.64152	2.73259	2.88069	0.337908	4.52012	3.39114	2.64302	4.18164	3.86393	4.76404	4.41797	5.74238	3.34099	5.32211	2.62028	3.13224	2.26966	2.20225	1.80676
ENSG00000075651	PLD1	0.454653	5.14663	1.99507	2.6609	2.72454	4.92808	3.05532	1.63625	4.65233	3.16435	1.68943	2.25532	0.379625	0.334922	5.51794	4.52802	3.56416	2.23005	3.8713	1.96602
ENSG00000075673	ATP12A	0.565721	0.39339	0.0648362	0.102488	0	0	0.0301192	0.0231392	0.168432	0.335752	0.223232	0.383505	0.53204	0	0.0268924	0	0	0	0	0.515991
ENSG00000075702	WDR62	3.21941	3.0993	3.10772	4.24934	1.59365	3.43831	4.15367	2.95284	3.29663	3.12651	3.43672	3.07466	2.0783	2.39318	3.0662	5.15532	2.48228	3.41312	2.58076	3.51923
ENSG00000075711	DLG1	4.76964	6.37278	5.52025	6.03537	4.7177	6.57409	5.52612	5.14062	5.8369	3.37765	3.79429	3.93662	4.26052	4.70258	6.49963	5.63137	5.34867	4.46737	5.1071	4.8904
ENSG00000075785	RAB7A	6.68162	7.64167	6.46045	6.64706	6.86778	8.02776	6.27327	6.92475	7.1138	6.62828	6.9737	6.76126	7.12804	5.84741	7.82701	7.05087	6.56754	6.23494	6.53985	6.89703
ENSG00000075790	BCAP29	4.4447	6.27209	4.72072	5.19628	3.98784	6.3291	5.0934	5.44493	5.4296	4.66115	5.78163	4.73648	3.99096	5.57084	5.82096	4.36101	5.35894	4.8372	5.10496	4.66424
ENSG00000075826	SEC31B	1.19683	0.7471	2.87148	0.827439	2.38868	1.02512	0.540229	1.46874	0.669466	0.710819	0.406507	0.640075	0.771265	1.09585	1.69367	2.1023	0.904688	1.59356	0.803201	1.82066
ENSG00000075856	SART3	5.75351	4.88028	5.71519	5.03577	5.05303	5.02222	5.15867	4.74176	4.6902	5.14763	5.26145	5.02281	5.10419	4.8139	4.9076	5.28384	5.12105	5.13012	4.79635	5.25058
ENSG00000075884	ARHGAP15	1.9477	0.220256	2.02825	0.101047	0.693028	0.372473	0.177815	0.325601	0.576211	0.270916	0.187881	0.219255	0.281834	0.384495	0.469909	0.473214	0.446485	0.461122	0.455148	0.602805
ENSG00000075886	TUBA3D	1.15572	0.544792	0.603247	1.07814	3.51932	0.282008	0	1.0628	1.41249	4.51082	5.19645	2.56126	2.1862	2.53418	0.743038	1.08012	1.11613	1.19175	1.00973	3.22657
ENSG00000075891	PAX2	0.762321	0.0569299	0.10601	0	0.172878	0	3.95383	1.11185	0.415192	0.177496	0.0318772	0.175788	0.660563	0.0314936	0	0	0	0	0.0770109	0.296758
ENSG00000075914	EXOSC7	4.18316	5.08656	4.4331	4.74567	4.62238	4.88296	5.27142	5.05619	5.28929	5.38548	5.86635	5.97231	5.47444	4.7061	5.15793	4.37456	5.27003	5.32446	5.18004	4.87063
ENSG00000075945	KIFAP3	4.4828	3.34701	4.45356	2.90588	2.71797	2.30331	4.40847	3.53508	2.70531	2.88752	2.92275	3.28631	4.12667	2.51951	3.17217	3.8512	3.054	3.37005	2.90904	3.02911
ENSG00000075975	MKRN2	3.4424	3.91245	3.4785	3.49961	3.62328	4.00674	4.19836	3.83972	3.41339	3.25705	3.42063	3.55753	3.77914	3.52902	3.78576	4.05971	4.99098	3.36137	4.69748	3.6047
ENSG00000076003	MCM6	4.58846	5.26357	4.82556	5.86409	4.28618	5.33679	6.37061	5.36073	4.93408	4.91857	4.34079	4.37543	3.57241	4.16345	4.84971	5.73114	5.21428	5.31134	5.55059	4.82894
ENSG00000076043	REXO2	5.44508	5.81929	5.72155	6.59189	8.07011	5.62088	5.46558	5.37386	5.74636	5.89282	6.41592	5.72267	6.32388	6.86772	5.77699	4.53455	6.27109	6.14018	6.53157	7.83393
ENSG00000076053	RBM7	3.94946	4.18098	3.9137	5.07515	5.47033	4.40144	4.519	4.00682	3.84088	3.59208	3.07686	3.26733	3.45947	4.2664	4.43929	4.57467	4.72306	3.41507	4.77308	4.75425
ENSG00000076067	RBMS2	3.12313	3.8878	3.13145	4.82378	1.05147	3.51288	5.22061	2.59697	3.3856	2.91017	2.31811	3.01401	2.52551	2.87979	3.62052	3.01831	3.68454	2.62175	3.3761	2.30391
ENSG00000076108	BAZ2A	6.17191	5.41102	6.06044	5.84234	6.00672	5.21356	5.66872	4.76967	5.21574	5.02989	5.19154	4.70844	4.66634	5.18431	5.02632	6.13717	4.68889	5.81346	4.6774	6.01525
ENSG00000076201	PTPN23	4.5192	3.76665	4.00183	3.91508	4.20549	3.70232	4.23557	4.54358	3.64125	3.93678	4.94953	4.56317	4.4706	3.89109	3.68614	4.90688	4.49703	4.42246	4.07154	4.55247
ENSG00000076242	MLH1	5.40395	4.35745	4.71845	3.66517	4.1752	4.94982	3.26176	5.72509	4.69776	5.19647	5.32904	5.19692	5.63983	4.86405	4.75131	5.37671	5.0344	5.08151	5.22187	4.66068
ENSG00000076248	UNG	6.13471	5.41426	6.87078	6.08716	5.15758	5.53351	5.65433	5.21534	5.12569	5.48047	5.4087	5.51384	5.0477	5.55761	5.67777	5.62312	5.49708	5.39916	5.58632	5.27979
ENSG00000076258	FMO4	1.48329	2.161	2.73592	1.04781	0.14622	2.10158	1.11122	1.17766	1.02209	1.52132	1.43354	1.71183	1.30097	1.24716	2.53131	1.10394	1.99736	1.1946	1.02206	0.148842
ENSG00000076321	KLHL20	2.60966	3.15657	3.28144	3.10433	3.0447	2.24029	2.54992	3.93862	3.35417	2.93498	2.90431	3.05062	2.85294	3.59396	2.81026	3.02542	5.17073	3.15134	4.70002	3.04438
ENSG00000076344	RGS11	2.28117	0.237727	2.4183	0.862442	4.40876	0.0596299	2.42865	0.977696	3.0785	0.401724	1.08021	1.56507	2.07914	3.01907	1.39862	0.868843	1.14199	3.02428	0.537595	3.97776
ENSG00000076351	SLC46A1	3.49583	3.62368	4.18994	3.6984	4.95186	3.9842	3.22543	4.63536	4.23727	4.76212	4.96641	5.03448	5.17733	3.86997	3.9308	4.77213	2.8836	4.67472	3.71677	5.05735
ENSG00000076356	PLXNA2	3.3075	4.42111	0.912189	1.47436	1.46765	4.64797	1.19998	2.39083	2.97892	0.12012	0.593698	0.109594	0.542395	2.34686	4.24577	5.6922	2.20647	1.00545	2.28377	1.24812
ENSG00000076382	SPAG5	5.30977	5.0768	5.64009	6.74476	4.30501	5.84577	5.4552	6.28723	5.0671	5.82703	5.63528	5.47157	4.34111	4.1708	5.44183	6.29172	4.97647	5.17855	4.71801	5.89276
ENSG00000076513	ANKRD13A	4.39932	4.41375	5.14943	6.28833	5.48502	4.01399	3.77348	4.29797	3.7447	4.63213	5.12482	4.28723	4.95103	4.54365	3.9136	4.07514	5.85785	3.32202	4.74175	5.3394
ENSG00000076554	TPD52	6.17294	6.69712	6.12888	6.85988	8.28525	7.23647	7.0985	7.09935	7.31347	7.23979	7.58937	6.5022	7.26352	8.96794	6.95765	8.75601	7.20975	7.89176	7.25897	8.41619
ENSG00000076555	ACACB	2.94913	1.45511	2.85713	2.94224	1.42628	1.82111	2.01895	0.831876	2.47499	3.69499	3.37564	2.57757	3.46287	2.79076	2.88362	2.83947	3.4531	2.90741	2.49595	2.81811
ENSG00000076604	TRAF4	6.6268	6.26459	6.03517	5.94154	6.66905	6.7536	5.58842	7.02665	6.22938	7.15182	7.22073	7.67738	7.06529	6.68357	6.54623	6.39518	4.30433	6.73948	4.90369	6.64102
ENSG00000076641	PAG1	1.60693	1.02669	2.93503	1.72689	2.55769	0.152215	2.38979	0.266788	2.72961	2.68988	2.50626	1.62914	0.388631	2.48736	0.973693	1.6415	1.38416	3.73519	2.81881	3.22953
ENSG00000076650	GPATCH1	2.38577	2.57404	2.81604	2.38385	2.61254	2.61415	2.59445	2.30943	2.80079	1.89034	1.94008	2.16409	2.32823	2.12444	2.58713	2.74251	2.19204	2.57871	2.2143	3.0155
ENSG00000076662	ICAM3	3.8383	2.81958	3.19867	3.35028	2.04163	3.24755	3.30446	4.47521	2.31525	3.7059	4.52113	4.11489	4.52555	2.18003	2.54035	1.57803	4.40081	3.83078	5.07251	2.13214
ENSG00000076685	NT5C2	5.01028	5.59683	5.72518	6.4335	6.05535	5.38155	5.98561	5.10426	5.53333	5.90102	5.45123	5.31451	5.18137	5.67571	5.56636	5.12616	6.81943	4.47436	6.52081	5.76915
ENSG00000076706	MCAM	2.56169	4.11598	1.70203	2.67223	3.14791	3.76282	2.68363	1.92656	4.75919	2.01289	0.27157	1.42144	0.2303	0.173025	5.20734	4.61064	4.44864	0.764007	3.47502	4.17914
ENSG00000076716	GPC4	2.9	3.89154	2.81733	0.061272	0.729457	3.87072	6.11151	2.56069	3.84718	1.77027	1.92077	2.34614	2.31757	1.85315	4.33509	5	3.35233	3.03677	3.5601	0.374141
ENSG00000076770	MBNL3	1.58835	2.69111	2.87669	1.4294	0.203992	3.03112	4.05962	3.66572	2.76389	1.4348	2.54113	1.89336	2.25101	5.03725	2.94585	4.44756	1.38175	3.08636	3.0026	2.19797
ENSG00000076826	CAMSAP3	4.2404	2.72905	3.57279	2.44532	3.79893	3.03952	2.92976	4.49267	3.01142	3.83826	4.12684	4.2764	4.53127	3.72487	2.14953	3.76001	2.66178	2.56914	3.33232	3.45676
ENSG00000076864	RAP1GAP	4.63717	4.17073	1.59278	3.0759	6.09787	3.9859	2.73035	1.3299	3.83784	2.92591	3.67418	2.80254	2.59684	6.74935	4.59022	3.03627	1.68906	4.40995	2.27459	6.1463
ENSG00000076924	XAB2	4.9704	4.37649	4.4224	4.3378	4.16356	4.18813	4.49238	4.70811	4.12359	4.91756	4.93378	5.24045	5.17808	4.18249	4.24554	4.90824	5.09648	5.17609	5.09681	3.55978
ENSG00000076928	ARHGEF1	4.18662	4.93282	3.78095	5.35185	3.12459	4.1111	3.82866	4.9935	3.7152	4.10519	3.57764	4.20371	3.42077	4.33153	4.32945	3.53666	5.10059	4.26472	4.86854	3.32328
ENSG00000076944	STXBP2	5.81825	5.12203	5.18255	5.44177	3.85505	5.51836	5.64899	5.5314	5.41121	5.41705	6.69716	6.10568	6.36469	5.29465	5.21221	6.00398	5.61116	5.9143	6.34225	3.03152
ENSG00000076984	MAP2K7	4.57942	3.81052	4.19547	3.86321	4.45264	3.71978	4.11056	4.39462	3.85319	4.23268	4.29929	4.54558	4.6085	4.1455	3.69383	5.0151	4.30233	4.56948	4.61295	3.69212
ENSG00000077044	DGKD	3.04002	3.36879	3.4551	4.76043	4.33757	3.79974	3.96795	3.82753	3.7924	3.21018	3.30046	2.95638	3.73558	4.07241	4.00464	3.85629	3.74132	3.47451	3.65026	4.428
ENSG00000077063	CTTNBP2	0.965524	1.52976	1.03433	0.138201	1.33727	0.966195	2.55505	3.29095	0.870394	0.161045	0.14721	0.21444	0.110491	0.135348	2.12134	2.97049	1.5949	1.25267	1.86899	1.21541
ENSG00000077080	ACTL6B	3.69594	0	0.0941875	0.0849082	2.16829	0.111379	0	0	0.0807491	0	0.0856941	0.133307	0	0	0	4.40603	0	0	0	3.93086
ENSG00000077092	RARB	2.93169	2.91891	1.1992	0.042152	0.590402	2.79832	0.0996755	3.42855	2.63169	2.01422	2.18862	1.50485	0.751653	2.37354	3.35368	0.826142	0.0560017	2.13466	0.209914	0.605887
ENSG00000077097	TOP2B	4.72653	5.10586	5.62203	5.04227	6.46444	5.2649	5.7273	5.86801	5.50568	4.58525	4.08565	4.48708	4.39869	5.11764	5.3228	6.20616	6.00699	5.21036	6.07416	6.91807
ENSG00000077147	TM9SF3	5.37433	6.50233	5.20103	6.12583	7.07277	6.33739	5.38795	3.65101	5.72947	5.36427	5.48273	4.78636	5.79617	7.25873	6.25282	5.01707	5.63043	6.6155	5.51178	7.29094
ENSG00000077150	NFKB2	4.31417	4.11794	3.70143	4.92458	2.6508	3.84912	4.6739	4.43685	4.08369	4.32721	4.14891	5.04295	3.93171	2.32023	4.04624	2.57655	4.23514	4.33844	4.00446	3.28752
ENSG00000077152	UBE2T	6.54222	6.3509	7.02175	5.83219	3.99471	6.47228	6.0164	6.70614	5.77088	6.57447	6.66061	5.68526	4.97475	4.99032	6.28996	7.04072	4.71955	6.07249	4.95652	5.41652
ENSG00000077157	PPP1R12B	3.35831	4.62194	3.77629	1.59653	2.99232	4.10112	2.01834	2.46276	3.69052	2.62306	2.39223	1.79846	1.5132	3.0805	4.31602	4.23291	1.60559	2.58378	2.58817	3.85218
ENSG00000077232	DNAJC10	5.7813	6.06183	4.86306	5.45183	4.30807	6.30727	5.35271	4.90746	5.49354	3.98329	4.8218	4.22942	4.83184	6.57431	6.15682	5.37109	5.67667	5.26851	5.39967	4.73796
ENSG00000077235	GTF3C1	5.05684	4.2813	5.32376	5.24957	6.27773	5.16732	5.39208	5.76639	4.64864	5.70565	5.55657	6.09717	5.34948	5.44492	4.78935	4.58225	4.58385	6.01927	4.50542	5.33459
ENSG00000077238	IL4R	0.477042	4.96764	0.22219	3.89379	0.679821	5.46256	3.99614	0.243828	3.93509	1.87336	1.04233	1.54218	2.29422	2.36328	5.34724	2.21599	2.84662	0.121349	3.89236	1.84673
ENSG00000077254	USP33	4.20238	4.93205	4.91308	4.36267	5.23938	4.64907	4.71195	4.70007	4.87589	4.50539	4.13507	3.8202	4.00515	5.1129	5.18377	5.17713	4.87225	5.13584	4.62115	4.98964
ENSG00000077264	PAK3	1.06198	0.100608	1.09715	0.0359398	0.0834802	0.0328537	0	0.101982	2.06848	0.241833	0.0366841	0.168817	0.165757	0.0318037	0.428699	0.0270533	2.15364	0	2.1316	0.457225
ENSG00000077274	CAPN6	0.0150799	0.0524466	0.153456	0.190813	0.0411074	0	0	0.0788235	0.0811009	0	0.0294813	0.170525	0.06488	0	0.0615228	0	0	0	0	0
ENSG00000077312	SNRPA	6.38854	6.15359	6.24439	6.42563	6.0068	6.45608	6.76207	6.44148	5.66914	6.43515	6.53583	6.55399	5.86991	5.77516	6.24498	5.86937	6.0843	6.29281	6.14192	6.42108
ENSG00000077327	SPAG6	0.0921986	0.18791	0.155099	0.344725	0	0	0	2.07223	0.0682222	0.0600332	0.141376	0.0246069	0.139906	0.0803056	0	2.23472	0	0.385122	0.0883707	0.271525
ENSG00000077348	EXOSC5	5.02607	3.78443	4.13194	4.41261	4.5285	4.32375	4.70104	4.99584	3.51652	4.12249	4.31714	4.06356	4.51329	4.45385	4.19989	3.76366	4.05838	4.85099	4.06692	4.49868
ENSG00000077380	DYNC1I2	4.05301	5.61759	4.11048	4.16703	5.0612	5.63563	5.48272	4.53722	5.2374	4.18667	4.22897	3.88343	4.02073	5.18721	5.4174	5.0107	5.47152	4.65735	5.46339	5.08183
ENSG00000077454	LRCH4	4.59032	4.29467	4.51263	3.52386	3.6691	4.60181	3.53275	4.65397	4.1677	4.60838	5.23928	4.60991	4.86109	4.26436	4.5735	3.7681	3.63985	5.18434	3.65921	3.79558
ENSG00000077458	FAM76B	3.88024	3.26867	4.57478	4.0849	4.66138	3.89659	4.0856	4.73561	4.13997	3.55679	2.21101	2.64859	2.22116	4.0275	3.60531	4.4807	4.09639	4.13322	3.64296	5.16036
ENSG00000077463	SIRT6	4.24776	3.24482	3.43562	4.13789	3.22481	3.47084	4.23479	3.7872	2.99059	4.06897	4.22631	4.42558	4.79148	3.13638	2.96223	4.126	3.48499	4.19714	3.49862	3.33612
ENSG00000077514	POLD3	4.35936	3.95114	4.65468	4.33262	2.85563	3.81672	4.64587	4.02789	3.19992	3.60515	3.74498	3.55643	3.06876	3.89269	4.00014	4.80584	4.24532	3.53998	4.19905	3.44905
ENSG00000077522	ACTN2	1.91909	0.0698546	0.0226783	0.218677	0	0	0	0.442521	0.243905	0.064136	0	0.101112	0.0858211	0	0.550812	0	0	0.0951953	0.0943477	2.0886
ENSG00000077549	CAPZB	7.05958	7.70028	6.9455	7.37487	6.44995	7.91957	7.71447	7.49612	7.14724	7.0431	6.9138	7.05491	6.93516	7.7801	7.74198	8.1744	7.38952	8.25137	7.15304	6.89384
ENSG00000077585	GPR137B	2.79123	3.49318	3.86635	3.30715	2.84826	2.74314	2.68513	2.88175	3.59791	3.19025	2.65978	3.57169	3.81842	1.99175	3.85723	3.24851	1.96059	3.51993	1.73962	3.67727
ENSG00000077616	NAALAD2	0.35006	0.576037	0.714003	0.388436	0.328606	0.275135	0.442873	0.283743	0.313722	2.62505	0.799694	1.82876	0.0855959	0.33673	0.268278	0.266195	0.485625	0.296204	0.440918	7.48583
ENSG00000077684	JADE1	4.08355	3.10169	3.79666	4.03355	3.06847	3.26497	4.27524	3.86504	3.43647	3.44896	3.4057	2.94991	3.77032	3.66703	3.15052	3.85624	3.07705	3.35286	2.57511	3.39634
ENSG00000077713	SLC25A43	2.85692	4.01967	3.00443	3.80537	2.27672	4.3879	2.89279	0.0716013	3.7178	2.4993	2.9419	0.0319402	0	3.63277	4.49012	3.06551	4.22006	2.35006	3.65115	2.69345
ENSG00000077721	UBE2A	5.06211	5.70096	4.59138	4.96099	3.96381	5.92378	5.10588	5.9244	5.44356	5.29907	5.32689	5.31374	5.56919	5.14153	5.67789	5.74931	5.88848	5.16619	5.97948	3.91504
ENSG00000077782	FGFR1	3.88986	3.07614	4.09497	5.76627	6.03367	2.74029	5.93324	5.28526	2.03445	3.5351	3.16091	3.82319	3.73297	3.68631	3.17242	1.97221	5.16122	4.1457	4.48701	3.21955
ENSG00000077800	FKBP6	0.58749	0.471449	0.169591	0.247336	0.112383	0.588413	0.094624	0	0.76369	0.304158	0.155411	0.138851	0.325563	0.172791	0.329798	0.314998	0.292647	0	0.80489	0.114422
ENSG00000077935	SMC1B	1.3447	1.38109	2.98017	0.19052	0.895601	1.04068	0.343086	0.0246533	1.02081	0.0222931	0.0269654	0.0424257	0.0299775	0.0880564	1.32822	1.20464	0.218088	0.692076	0.127772	0.441455
ENSG00000077942	FBLN1	3.2547	7.70342	4.22816	2.64702	1.72014	7.58609	4.85265	1.47378	7.22614	1.24959	1.51874	1.08159	0.491841	0.76754	8.14928	5.29065	4.72344	4.06168	4.27051	2.60865
ENSG00000077943	ITGA8	0.0842844	0.0169736	0.0453774	0.0186544	0.143943	0	0.0444934	0	0	0.0155606	0	0.0202278	0	0.0209242	0	0.0177888	0	0.0232859	0.0186791	0.0802583
ENSG00000077984	CST7	0.121638	0.106655	0.129031	0.116919	0.311649	1.05311	0.139512	0.108108	0.109921	0.0980242	0.118977	0.153524	0	0.250275	0.240139	0.565536	0.418234	0.507898	0.273871	0.168169
ENSG00000078018	MAP2	3.73044	3.79913	1.65572	1.97613	5.63035	3.45514	0.119579	1.77468	3.29485	2.6012	2.62167	2.77231	1.66852	3.17487	3.93797	5.94498	1.50199	3.40463	3.38424	3.96331
ENSG00000078043	PIAS2	3.14641	4.06806	3.63449	3.48159	3.31135	4.71102	3.66473	3.17258	4.21906	3.93022	4.24363	3.98092	4.1657	3.46249	3.98327	4.26225	4.49482	4.07599	3.46144	4.15248
ENSG00000078053	AMPH	1.41248	0	3.13842	2.02632	0.148157	0.0615969	1.87775	0.72609	0.501624	0.0500318	0.0537518	0.0566272	0.577423	0	0.479338	4.36419	0	0	0	0.303669
ENSG00000078061	ARAF	4.90137	4.24152	4.36856	4.3918	5.10628	4.20452	4.73074	4.23545	3.96402	4.87492	4.94752	5.05822	4.94117	4.54659	4.15104	4.59137	5.57739	4.40469	5.67972	4.89959
ENSG00000078070	MCCC1	4.82796	5.45915	4.86256	4.12144	5.75644	5.56327	2.50365	5.16105	5.2466	5.60151	5.22243	5.41707	5.27849	5.29498	5.6503	4.76004	2.85454	3.93382	3.82441	5.53918
ENSG00000078081	LAMP3	4.13937	3.11255	1.07538	1.40721	0.1788	2.75187	0.596797	0.351919	3.11153	0.210706	0.661775	0.145108	1.14535	0.602817	3.43238	6.01374	2.86095	0	2.91543	0.174492
ENSG00000078098	FAP	0	0.353249	0	0	0	0	0	0.0431918	0	0	0.173542	0.0201227	0	0.0521685	3.40519	0	0	0	0	0
ENSG00000078114	NEBL	2.43521	1.92898	2.93844	2.61436	1.13901	1.8556	0.688975	0.302402	2.13486	3.28896	1.64028	2.53357	4.92035	2.28699	2.45764	3.52679	3.81642	0.918576	4.08421	2.05424
ENSG00000078124	ACER3	2.75913	3.5328	2.65721	3.48321	7.81622	4.19645	3.5249	4.91118	4.1681	3.06676	2.73379	3.40577	2.90013	3.65531	3.70267	2.62338	4.62476	3.62519	3.15062	4.24714
ENSG00000078140	UBE2K	5.64261	5.78205	6.26704	6.42094	5.9438	6.04262	6.44493	6.04658	5.56229	6.42648	6.39984	6.37005	5.90422	6.14128	5.94359	5.81642	5.61316	6.152	5.19941	6.58188
ENSG00000078142	PIK3C3	4.00105	4.64231	4.35891	4.2973	3.70669	4.82346	5.2406	4.01216	4.84414	4.48296	4.29022	4.19613	4.59114	4.84631	4.42912	4.7532	5.31874	4.33515	4.17035	4.11944
ENSG00000078177	N4BP2	2.07829	1.90508	3.00136	2.03922	3.35249	2.09201	2.361	1.54425	1.93509	1.34046	0.905491	1.2442	1.29975	2.2988	1.49397	3.03963	1.59499	1.46936	1.41142	3.94271
ENSG00000078237	TIGAR	1.65409	3.27298	2.80465	4.08037	1.80955	3.65784	4.10469	2.95236	2.78645	2.64126	3.36373	3.52548	3.06472	3.10511	3.38016	2.29494	3.86692	2.79623	3.09578	3.46842
ENSG00000078246	TULP3	4.63422	3.69016	4.89655	3.82274	3.97305	3.75149	4.63639	4.70725	3.45192	3.50236	3.97661	3.9546	3.39329	4.01409	3.96655	3.16397	3.59297	4.22255	3.7113	3.76751
ENSG00000078269	SYNJ2	1.76998	3.24769	2.15971	4.67739	4.1441	3.85608	3.17534	4.93719	2.02871	2.85942	1.61521	1.42498	0.90173	3.24077	3.01379	4.55599	5.04076	4.60583	4.9331	4.06988
ENSG00000078295	ADCY2	0.290669	0.191996	0.109635	0.47489	0.931201	0.293692	0.725633	0.461963	0.279293	0.110977	0.124034	0.0744539	0.222209	0.689076	0.587866	1.72381	0.259704	0.152104	0.328613	3.58804
ENSG00000078304	PPP2R5C	5.21755	6.22464	5.76816	6.18528	5.4888	6.23039	5.57259	6.1936	6.00376	5.63274	5.54861	5.4286	5.24507	5.2634	6.28108	5.80814	6.30964	5.49851	5.58681	5.67437
ENSG00000078319	NA	3.3809	3.77721	3.39916	3.39079	3.05114	3.93141	2.95774	3.24244	3.49247	3.15234	3.4687	3.16005	3.24309	2.89496	4.17881	2.62813	2.86804	3.13119	2.36198	2.88505
ENSG00000078328	RBFOX1	0.48388	0.341029	1.49496	1.57074	0.144603	0.420809	1.28947	0.266425	1.40938	2.33078	1.78642	1.73544	2.5673	0.60687	0.305713	0.907176	0.257137	0.450623	0	0.74256
ENSG00000078369	GNB1	7.25487	7.25403	7.11067	7.64696	7.74413	7.53359	7.58446	8.35837	7.37348	7.60446	7.67773	7.90558	7.73595	7.83584	7.40897	8.06693	8.37697	7.94194	8.03198	8.24922
ENSG00000078399	HOXA9	3.08467	4.1378	4.9016	1.78999	5.44154	2.94816	0	3.68446	2.73003	0.558042	0.831747	0.784194	0	0.403703	2.97926	5.96489	4.86291	4.9757	4.93282	4.79947
ENSG00000078401	EDN1	2.15285	1.03736	0.543734	2.03274	0.142271	0.773741	0.521003	2.36954	0.56486	0.0426797	0	0	0.112321	0.165972	1.16714	0.0487262	0.565564	0.125392	1.17009	0
ENSG00000078403	MLLT10	4.56694	3.82075	4.00694	3.93216	3.83522	4.4259	5.28607	3.85594	3.71861	3.67094	3.42157	3.22894	3.04772	3.31121	3.89003	4.59066	3.3526	3.93502	3.96513	4.03381
ENSG00000078487	ZCWPW1	1.61244	2.74266	1.51638	1.82536	0.953179	2.06609	1.24834	1.49219	1.99478	1.43779	1.90569	1.81967	3.34137	2.23786	2.61142	2.67355	2.1672	1.46601	1.42589	2.19383
ENSG00000078549	ADCYAP1R1	0.0324515	0.0412755	0.156903	0.0498468	0.0360158	0.0522991	0	0.0231993	0.0426748	0.0507191	0.0253762	0.0333579	0.0679385	0.0281898	0.753144	0.0144842	0.0978417	0.0313627	0	0.0366869
ENSG00000078596	ITM2A	1.63012	0.560047	0	0	8.85257	0.754004	0	0	0.550435	0	0	0.0968161	0	3.13984	0.246825	0.114864	0.548654	0.148856	0	9.80491
ENSG00000078618	NRDC	5.40471	6.32668	5.76562	6.45318	5.76892	6.19188	5.72977	5.8154	6.09418	5.40721	5.3214	4.98593	5.43145	5.80053	6.15208	6.18607	6.347	6.05598	6.21567	5.55286
ENSG00000078668	VDAC3	6.68179	6.36304	6.73647	6.58983	5.84688	6.84688	7.98851	6.94068	6.38748	6.55327	6.42119	6.38397	6.30278	7.00488	6.32209	5.50042	6.23727	6.38748	5.82933	6.4378
ENSG00000078674	PCM1	4.97303	4.46784	5.50497	5.84797	4.72153	3.73935	5.23987	5.68354	4.76451	3.9339	4.00946	3.45787	5.03104	5.07891	3.93548	4.98058	5.14943	4.8367	4.99071	4.95298
ENSG00000078687	TNRC6C	2.45558	1.20416	2.77421	1.36215	2.70214	0.213311	2.04966	2.80164	1.01455	2.32899	1.64009	1.90115	1.71507	2.8448	0.925819	3.20579	1.74511	2.11332	2.06084	2.88173
ENSG00000078699	CBFA2T2	3.26191	4.20953	3.68092	2.69141	4.73757	4.11332	3.27698	4.09527	4.38157	3.85364	4.00291	3.84796	3.86419	4.43617	4.33639	5.54759	3.10183	4.17993	3.18101	4.9947
ENSG00000078725	BRINP1	1.01045	0	0.120072	0.0621711	0.0433726	0	0	0.722605	3.45486	0.374296	0.239285	0.979581	0	3.46057	0.0325153	0	0	0	0	2.88509
ENSG00000078747	ITCH	3.39348	5.17874	3.82101	4.3829	4.12071	5.41206	5.10774	3.94247	4.77784	3.90516	3.19857	3.11518	3.64481	3.71063	5.05893	4.07152	5.75739	3.77617	4.44711	3.93062
ENSG00000078795	PKD2L2	0.250467	0.164925	0.404623	0.414616	0.813441	0.471167	0.28813	0	0.743747	1.48103	0.900763	0.702681	0	0	0.440761	0.106653	0.889104	0.341426	0.319004	1.05592
ENSG00000078804	TP53INP2	4.22462	2.33982	3.32678	3.76615	2.97322	2.34604	3.02354	4.72551	3.67799	3.41234	4.65878	4.27655	4.50637	3.72515	2.74986	4.04062	3.21042	4.74903	2.3053	3.03244
ENSG00000078808	SDF4	6.08602	6.80142	6.30507	6.42177	6.09658	6.9992	6.72776	6.96927	6.73568	6.72026	7.00738	7.24118	7.25085	6.04722	7.0532	6.39355	7.58581	6.96797	7.19145	6.57231
ENSG00000078814	MYH7B	0.328851	1.02148	0.615865	0.263112	1.30412	0.935536	0.277819	0.387976	0.775093	1.0185	0.244711	0.473111	0.779458	0.180891	0.410463	0.31917	0.72742	0.798433	0.26011	0.248018
ENSG00000078898	BPIFB2	0.0137016	0	0	0	0.0745309	0	0	0	0	0	0.0527193	0.0280376	0.66141	0.931185	0	0	0	0.0650127	0	0.216681
ENSG00000078900	TP73	1.16532	2.84268	3.46304	0.177813	1.2373	3.53657	0.045525	2.28009	2.52915	2.02851	0.968945	2.4154	2.12232	1.19226	3.26055	4.99819	0.0746468	0.427064	1.57377	2.13093
ENSG00000078902	TOLLIP	3.93188	3.95653	3.64291	3.74994	5.37735	4.42317	3.55661	4.76352	4.33916	4.75761	5.21812	5.42847	5.67275	4.83779	4.17438	4.3228	4.33788	4.54669	4.41355	5.63603
ENSG00000078967	UBE2D4	4.16609	2.96514	3.07727	4.53755	3.96548	3.97876	4.06029	3.42307	3.96754	4.75166	4.97054	5.13554	5.50207	4.23427	3.73888	3.72623	4.10543	5.09472	3.87305	4.71637
ENSG00000079101	CLUL1	1.63135	0	1.5288	1.60206	2.16124	0	2.41457	0.451483	2.73042	1.13961	2.0001	2.17914	2.73872	1.68218	0	0.726991	0.425414	1.39412	0.625653	2.66294
ENSG00000079102	RUNX1T1	0	0.0131641	0.212388	0	0.178891	0	0	0.361199	0	0	0	0.023309	0	0	0	3.58467	0.16627	0.106368	0	0
ENSG00000079112	CDH17	2.38459	0.0699208	0.204057	0.0404398	0.823229	0.424518	0	0.0893787	0.186742	0	0	0.0815254	0	0	0.42341	0.505167	0.195769	0.455502	0	0.197408
ENSG00000079134	THOC1	4.10161	3.80743	4.71432	5.04287	5.15946	3.69397	4.6395	5.17251	4.62225	3.17319	3.50889	3.36343	3.03476	4.65451	3.55167	5.03516	4.57117	4.13132	4.92184	4.61976
ENSG00000079150	FKBP7	1.33063	1.6471	2.68817	1.84317	1.59799	2.14872	0.30667	2.2435	2.50356	0.691816	1.74176	1.92155	1.36683	2.73628	2.20691	2.18163	2.25761	2.4057	2.09913	1.47943
ENSG00000079156	OSBPL6	2.43961	2.44815	2.31014	2.02261	0.1739	1.7784	2.5661	0.158768	2.29341	1.97141	1.64084	1.17948	2.17815	2.72162	2.67979	2.40356	4.10557	1.07878	1.92818	0.762101
ENSG00000079215	SLC1A3	2.6282	5.87355	2.87326	0.869526	0	7.00872	3.43513	2.05592	5.41426	1.60235	0.755338	1.64226	1.05241	0.0329064	6.0448	0	1.77095	0.736163	4.0712	0.0843183
ENSG00000079246	XRCC5	6.88182	7.07693	7.06816	7.62695	6.86936	7.45742	7.79718	7.59018	6.70484	7.37275	7.34704	6.88863	6.72309	6.63313	6.71602	7.41787	7.51983	7.32583	7.52746	6.8271
ENSG00000079257	LXN	3.8417	1.67317	0.39821	1.26748	3.26703	0.917738	2.38803	0	1.32967	0	0	1.02797	1.1287	7.14939	1.06821	0	3.64119	0.214489	4.44924	3.81459
ENSG00000079263	SP140	0.77008	0.412677	0.321832	0.791521	0	0	0.615707	0	0.449512	0.146559	0	0.0484499	0.41831	0.365245	0.538975	0.315755	0.423867	0	0	0
ENSG00000079277	MKNK1	3.703	4.91277	3.91189	3.88868	4.16367	5.33889	4.67003	3.61187	4.93289	4.58388	4.64659	4.55663	4.51726	4.16212	4.37957	4.69029	4.70369	4.13462	4.23496	3.855
ENSG00000079308	TNS1	1.53501	4.32272	2.54262	1.44901	0.979382	4.80812	0.127735	0.56821	3.94206	3.61022	1.23377	1.94317	3.83418	0.0263737	5.30439	5.14543	0.758768	1.62638	0.0444865	0.4914
ENSG00000079313	REXO1	3.54944	3.42394	4.24969	4.18611	3.72365	3.5324	4.19954	4.11506	3.26165	3.67926	3.31594	3.72166	3.72592	3.11885	3.13757	4.11619	3.43744	3.93508	3.69063	3.2251
ENSG00000079332	SAR1A	4.7926	4.93453	5.29393	5.74789	4.9669	5.34482	5.96317	5.63623	4.84352	5.42195	5.42364	5.31427	5.336	5.45282	4.92207	5.23388	7.38563	5.25464	6.59238	5.18452
ENSG00000079335	CDC14A	3.14911	1.16784	2.14585	1.25419	1.90039	1.20425	1.77806	2.70092	2.41187	3.24883	2.67417	1.92362	1.35472	3.8118	1.48671	2.63542	1.24565	4.00086	2.15701	2.13837
ENSG00000079337	RAPGEF3	1.03189	3.07931	1.50559	1.16653	1.69383	2.98334	5.96279	0.142462	2.51404	1.90141	2.56985	1.14354	2.58558	1.64986	3.35211	0.0673325	2.12503	2.241	2.81207	1.62303
ENSG00000079385	CEACAM1	1.23488	1.93301	1.45125	1.05587	0.231931	1.15373	0.345509	0	2.26004	0.358519	0.224047	0.67013	0.973666	0.343323	1.07931	0.891563	0.61351	0.215581	1.7559	0.142393
ENSG00000079387	SENP1	4.13474	4.00251	4.30062	4.30555	3.94332	3.44667	3.58326	3.11248	3.57689	3.85413	3.18394	2.67128	3.03159	4.15617	3.58089	3.9683	4.11756	3.0261	3.74713	3.59578
ENSG00000079393	DUSP13	0.0341146	0.438455	0.0366376	0.448014	0	0.202592	1.63029	0	0.434195	0	0	0.167386	0	0	0.515948	0.838297	0	0	0.459315	0
ENSG00000079432	CIC	4.44963	4.59583	4.06275	4.93629	3.83382	4.6658	4.70871	3.44388	3.89903	3.60713	3.44115	4.30427	3.78195	4.47938	4.55797	4.01604	4.70515	5.03002	4.22773	4.23633
ENSG00000079435	LIPE	3.15488	1.58196	3.11267	1.52331	1.43838	0.888104	2.65349	0.826013	1.18221	0.665454	0.555718	0.656418	0.758975	0.970511	1.61367	1.15499	2.37314	3.61564	2.33124	2.34091
ENSG00000079459	FDFT1	8.82185	7.65049	8.57931	7.02428	6.38655	7.45923	6.88938	8.40758	6.91407	8.23916	9.11647	8.17658	9.21473	6.84495	7.27419	6.48033	4.59219	7.76328	5.03064	6.49108
ENSG00000079462	PAFAH1B3	6.72501	4.86643	6.27785	6.03055	5.62052	5.23031	6.09177	6.50092	5.30314	5.63005	5.7629	6.48305	5.84793	5.45744	5.00472	6.36726	0	7.27587	0	6.01403
ENSG00000079482	OPHN1	2.00552	1.77599	1.66319	1.29055	2.53471	1.7222	3.22505	2.54731	2.35798	1.79624	1.88654	1.9138	1.97612	2.89744	1.89716	2.27038	2.12906	2.30176	2.46854	1.80228
ENSG00000079616	KIF22	6.02318	5.57011	6.02683	5.27585	5.46303	5.81325	6.24009	6.284	5.53125	6.32405	6.26994	6.04933	5.93375	6.05759	5.68109	6.94382	4.89709	5.99721	4.9571	5.91264
ENSG00000079689	SCGN	1.56429	0	0	0	5.27795	0	0	1.29707	0.320114	0.26507	0.216675	0.0799263	0.0842196	0	0	0.786423	0	0.0934245	0	6.26722
ENSG00000079691	CARMIL1	2.95875	4.58468	2.52154	3.79814	3.44415	5.21215	5.8393	2.78703	4.22676	2.63981	3.21734	2.22656	2.89244	3.38939	4.88756	2.9638	3.13425	3.0449	3.66661	2.69672
ENSG00000079739	PGM1	3.40406	5.471	4.90484	5.07681	3.24504	5.67799	5.09526	4.6329	5.43425	4.2965	3.68724	4.86769	5.75421	3.42368	5.81601	4.13013	5.83237	5.5987	6.01211	4.65384
ENSG00000079785	DDX1	5.44167	5.92828	5.90795	5.71052	4.95203	5.86475	6.11863	5.80534	5.49049	5.44733	5.02969	4.94934	5.06103	5.54489	5.31446	5.07979	5.83065	5.59	5.64747	5.88608
ENSG00000079805	DNM2	6.13501	5.68432	5.93618	6.54917	5.62049	5.97996	6.64707	6.09683	5.81228	6.21046	6.70262	6.42175	6.59004	6.0819	5.67996	6.08643	6.31561	6.26	6.34561	5.10762
ENSG00000079819	EPB41L2	2.06856	4.09434	5.06847	5.16315	2.24519	0.130337	5.22642	2.83996	1.98757	4.51306	3.47085	3.03308	3.01129	4.1075	2.17964	0.307057	5.60231	4.57818	5.56164	2.88323
ENSG00000079841	RIMS1	1.81539	0.0259416	1.40037	0.0322245	1.51054	0	0.256514	1.13054	0.690822	3.01708	3.08369	2.30337	1.12931	3.34128	0.225038	0.920216	0.0964181	1.5072	0.0398141	0.767186
ENSG00000079931	MOXD1	1.43736	1.38385	0.978025	2.13354	0	2.34802	3.59902	0	1.03296	0.282509	0.0447383	0.0354981	0.304135	0	1.70183	0	2.38466	0	1.93885	0.105862
ENSG00000079950	STX7	1.80781	4.33453	3.70969	4.11301	3.5989	3.82097	4.64707	3.69763	3.12805	4.16153	3.7556	3.75862	3.91386	3.82581	2.82076	3.76256	4.14559	2.95543	4.60046	4.03348
ENSG00000079974	RABL2B	4.1632	3.95005	4.49407	3.37496	3.48525	4.41538	4.37354	3.21149	3.647	3.40854	2.98546	3.96056	3.93037	4.0181	4.61584	3.8969	2.88317	3.96291	3.36175	2.48168
ENSG00000079999	KEAP1	5.52506	4.81184	4.56606	5.00644	5.00802	5.07978	5.61404	5.74026	5.02995	5.57858	5.90421	5.99865	6.02592	4.77478	5.23815	5.80845	5.61854	5.32594	5.43834	4.95663
ENSG00000080007	DDX43	0	0.730003	0	3.92279	0	0	0.0672473	0	1.31983	2.15851	1.1346	1.5492	1.4432	0	0	0	0.0741849	0	0.104318	0
ENSG00000080031	PTPRH	0.696288	1.00226	0.234217	2.18821	0	0.596671	2.85341	0.264938	0.6475	0.0338297	0.441394	0.0641518	0.819928	0.0453922	0.778141	1.12395	2.88358	0.0504678	2.7451	0
ENSG00000080166	DCT	0.110965	0.0195076	0.162174	0.0314843	0	0	0	0	0.0402468	0	0	0.0171511	0	0.0796404	0	0.0792032	0	0	0.0389019	0.0459016
ENSG00000080189	SLC35C2	4.92604	5.79409	4.5892	5.21428	5.0091	5.89312	4.55221	5.2331	5.20695	4.95163	5.3991	5.05786	5.41532	4.91662	5.92789	5.03529	5.09207	5.34976	5.21783	5.1766
ENSG00000080200	CRYBG3	1.34764	2.97052	2.46349	2.45795	2.39233	3.47491	0.911883	2.90397	2.57832	1.67913	1.73382	1.03163	1.39007	2.21601	3.26727	2.7103	2.99762	2.81244	2.96429	2.57296
ENSG00000080224	EPHA6	2.37186	0.700395	1.95859	0.0604752	0.675542	0.435089	2.2914	2.95789	0.59738	3.00398	3.35329	4.95555	2.12566	0.97066	0.679612	3.02211	1.8375	3.37247	0.754208	2.72959
ENSG00000080293	SCTR	0.113173	0	0.0413517	0.792088	0.679151	0	0.170903	0.225641	0.0966092	0	0.399392	0.480421	0.222438	0	0.253891	0	0.354054	0.336717	0	0.205562
ENSG00000080298	RFX3	1.91709	2.44521	1.89856	1.50758	2.78972	1.57198	2.33256	0.839507	2.01639	2.52173	1.26551	1.41288	1.80995	2.61922	1.37459	2.40263	2.25767	1.90018	1.04216	3.34309
ENSG00000080345	RIF1	2.55507	4.43661	3.69255	3.7709	4.1336	4.50981	4.10745	3.81632	4.5715	2.53289	2.21345	1.7941	1.79478	3.00472	4.04167	3.7891	4.31679	3.60291	3.895	3.92622
ENSG00000080371	RAB21	5.19686	5.16065	5.62988	5.00143	5.30587	5.4446	4.28466	4.48735	4.93257	4.32532	4.49807	4.45506	4.99961	4.50429	4.75577	5.32308	5.42627	3.9143	4.31839	5.10756
ENSG00000080493	SLC4A4	0.784074	0.123883	1.16251	3.35509	0.223716	0.0797531	0	0.969571	4.82927	4.82004	2.82741	3.73426	0.210044	3.41275	0.644761	2.66892	0.860843	3.47324	0.564104	2.29781
ENSG00000080503	SMARCA2	5.59021	5.01983	5.48697	3.92996	6.18152	5.02773	0	3.15211	4.93826	4.39028	4.61068	4.23068	3.9377	5.04759	5.40045	4.49117	4.38235	2.33778	4.05156	5.95572
ENSG00000080546	SESN1	3.12847	2.2512	3.57501	1.49614	3.82042	2.32666	3.36987	2.37291	3.48904	5.00814	3.7897	5.22334	3.91506	4.79741	3.19408	3.07017	2.31428	3.50883	1.72106	5.16262
ENSG00000080561	MID2	2.24881	2.82235	2.58203	1.60135	2.64007	2.57105	0.781319	3.17869	2.16448	3.07339	3.61459	3.4112	3.66907	3.25952	3.08479	1.67456	3.54514	2.65423	3.45118	2.52415
ENSG00000080573	COL5A3	0.00408725	0.0564031	0.00439292	0.0703712	0.0666597	0.0491925	0.0171303	0	0.0149391	0	0	0	0.0351011	0.017643	3.3007	0	0.0377068	0	0	0
ENSG00000080603	SRCAP	4.87152	4.73005	5.25542	4.57317	4.9942	4.84224	4.57813	5.26336	4.60019	5.20439	4.59501	5.56963	5.20091	4.885	4.70651	5.19069	4.63193	5.50149	4.47339	4.52913
ENSG00000080608	PUM3	3.69149	4.38343	4.64227	4.50873	4.17563	4.83206	5.31486	3.35446	3.5653	2.91862	3.15979	2.86004	2.10312	4.40578	4.24578	3.78672	4.2228	3.57969	4.14963	4.25772
ENSG00000080618	CPB2	0.185344	0.122856	0.111533	0	0.272295	0.0791352	0	0	0.237321	0.0567498	0.0684743	0.0183702	0.148201	0.0759424	0	0	0	0	0.0841851	0.0983514
ENSG00000080644	CHRNA3	2.11568	0.196717	1.11666	0.974937	2.18021	0.273648	1.31287	0.837938	0.278143	0.360295	0.126622	1.17197	0.537255	1.31526	0.367831	2.37638	0.201071	0.931263	1.4688	0.777443
ENSG00000080709	KCNN2	2.70635	0.344084	1.37041	0	2.23653	0.0550459	0.330241	2.04841	0.895739	4.91464	5.32442	5.60446	1.47962	2.22752	0	0	0	2.51879	0.264457	4.67654
ENSG00000080802	CNOT4	3.42438	3.18688	3.63318	3.32625	4.21995	2.94361	3.59151	2.94253	3.2398	3.2354	3.26634	3.03764	2.66925	3.44873	3.20688	2.96303	3.40287	3.44699	3.34731	3.43219
ENSG00000080815	PSEN1	4.49588	4.6135	4.00242	5.27149	4.63023	4.83027	4.53059	5.22656	4.54303	4.89071	4.99848	4.71654	5.15119	4.24329	4.61325	5.19961	6.92799	4.63735	5.9503	4.48935
ENSG00000080819	CPOX	3.51086	4.59042	4.23943	3.44344	3.62417	5.19983	4.49833	4.27959	4.15407	3.78484	3.65456	4.04534	3.40723	3.81641	4.95832	3.49303	4.7784	3.4671	4.91486	3.28627
ENSG00000080822	CLDND1	4.80495	6.13681	4.87717	4.86211	4.10255	6.23144	5.01753	5.5634	5.5627	3.91705	4.49626	3.49597	3.97744	4.59167	6.32545	5.31353	5.23381	4.59449	5.58732	4.29249
ENSG00000080823	MOK	3.65393	3.9689	3.45787	5.4922	2.82763	3.84975	4.33768	2.7693	3.40122	2.77491	3.19008	3.47867	4.14031	2.42138	4.58863	4.24826	5.30228	1.89451	4.5404	2.46042
ENSG00000080824	HSP90AA1	7.42828	9.08622	8.86957	9.19228	8.2038	10.2457	9.55559	9.35312	8.88137	8.21118	7.86125	8.11734	8.06492	7.75132	9.10908	9.34474	9.58216	8.3201	8.76868	7.92243
ENSG00000080839	RBL1	2.62716	3.60564	3.33662	3.00803	2.55987	3.72128	3.07858	3.54661	2.85324	2.80313	2.72963	2.14112	2.29455	2.08551	2.92035	3.52094	3.34395	3.16415	3.30876	2.81953
ENSG00000080845	DLGAP4	4.34948	5.70855	3.76036	4.18245	5.60373	5.03978	4.87827	5.10223	4.772	4.87385	4.63236	5.23555	6.08248	4.03185	5.69755	4.96105	6.21193	5.58764	5.50535	5.22903
ENSG00000080854	IGSF9B	0.316636	1.91923	0.291115	2.40573	5.41015	0.0637926	0	0.507445	1.42647	3.28102	1.61909	1.95448	2.77648	0.135947	0.170537	3.07396	0.142376	1.31428	1.09511	4.41432
ENSG00000080947	CROCCP3	2.1658	0.928779	1.78434	1.80495	2.8987	1.05939	0.934878	3.01128	1.42236	0.633157	0.622771	1.69856	0.84659	2.19529	1.9605	2.58992	1.6173	1.33933	1.71683	3.07534
ENSG00000080986	NDC80	3.87081	3.781	4.77289	5.51474	3.19131	3.43563	4.92221	4.77934	3.73619	4.16631	4.14905	3.2342	2.65835	3.1665	3.2386	5.57828	4.65043	3.84346	4.97653	4.53073
ENSG00000081014	AP4E1	2.42659	2.59242	2.63307	3.03522	2.37185	2.26303	2.34886	2.6351	2.00847	1.43671	1.38445	1.37333	1.33052	2.25344	2.50611	2.27152	2.32071	2.34899	2.29701	1.3941
ENSG00000081019	RSBN1	2.6412	2.6487	3.33826	2.91181	3.40827	2.67587	3.18938	3.33215	2.84543	2.9376	3.03692	2.43648	2.61843	2.70724	3.1822	3.27769	3.63341	3.62892	3.81007	3.43983
ENSG00000081026	MAGI3	2.47488	3.35913	2.56315	3.4844	2.70143	3.35878	2.51652	2.3219	3.36121	2.03815	2.17216	2.55354	1.26879	2.29874	2.92692	3.40473	2.47613	2.33631	1.83477	2.37936
ENSG00000081041	CXCL2	0.0276655	1.92252	0	3.17189	0.147401	1.82224	0.124343	0.0962401	0.45586	0.0872301	0	0.0284396	0	0	1.40779	0.321798	1.68188	0.128984	1.2518	0
ENSG00000081051	AFP	0.207771	0	0.0275676	0	2.91187	0.111616	0	0	0	0.0810373	0	0	0	0	0.20017	0	0	0	0	2.49255
ENSG00000081052	COL4A4	0.37432	0.209779	0.0748698	1.40029	0.148316	0.0564602	0.147135	0.236696	0.0904934	0.143272	0.0301021	0.0417701	0.0874359	0.0220986	0.180042	0.720764	0	0.0125023	0.376359	0.885868
ENSG00000081059	TCF7	1.85682	2.00701	2.50567	3.29406	1.54477	1.31171	2.15279	0.62181	2.30398	1.43384	1.31649	2.25322	0.226887	1.64418	1.7822	2.43287	2.80802	1.21904	2.65988	0.740973
ENSG00000081087	OSTM1	3.32988	4.26107	3.47161	3.41708	3.34279	4.45574	1.85273	2.78568	3.72305	3.74406	3.62376	2.52132	3.42548	3.2232	4.26257	4.27475	3.2767	3.10926	2.91659	3.69986
ENSG00000081138	CDH7	2.58533	0.211089	1.34033	0.051639	2.9578	1.389	0.0312905	0.385857	1.57485	0.0453955	0.0185107	0.148909	0.113544	1.68453	0.456793	0.0492687	1.31104	1.77634	3.00774	2.6169
ENSG00000081148	IMPG2	0.0398915	0.0117938	0.0700652	0.0129897	0	0.0299011	0.190641	0.0820754	0.141177	0	0.0263709	0.0137975	0.0573656	0.0145449	0.0689389	0.0246176	0.0842685	0	0.251724	0
ENSG00000081154	PCNP	6.17753	7.01112	6.55286	6.07603	6.21653	7.30272	6.38861	6.71856	6.6622	5.726	5.65762	6.16142	6.11861	6.53004	7.34239	6.50918	7.19111	6.66648	6.75066	6.37962
ENSG00000081177	EXD2	3.81191	3.23992	2.86045	4.13878	4.55297	3.39936	4.23154	4.41464	3.61838	3.72819	4.21233	4.28652	4.67196	4.2453	3.5736	3.4471	5.11246	3.90822	6.05068	4.41749
ENSG00000081181	ARG2	4.53111	3.65919	2.39232	2.07076	2.7548	2.00625	3.1633	4.46331	3.42678	5.17673	6.50633	6.51451	5.28246	3.83593	2.88147	3.05416	1.87364	4.10695	2.99957	6.53903
ENSG00000081189	MEF2C	1.27253	1.48893	2.90823	0.18197	0.167159	1.5915	0	1.58982	1.13738	0.0286147	0.0250964	0.0503037	0.229477	0	1.15619	2.13119	2.59027	1.84759	3.29183	1.04884
ENSG00000081237	PTPRC	0.0715284	0.342404	0.0767458	0	0	0.0799088	0	0.0638839	0.109761	0	0	0.0372175	0.152947	0	0.144538	0.0659884	0.258203	0	0.431935	0
ENSG00000081248	CACNA1S	0.00421161	0	0.0616541	0.0162037	0	0	0	0	0.0302758	0.0269035	0	0.0431025	0.0361573	0	0.0172406	0	0	0	0	0
ENSG00000081277	PKP1	1.52213	6.35303	1.59565	0.866984	6.22681	5.47595	0.0246875	0	4.12058	0.344604	0.6521	0.471195	0.0457614	6.48697	5.03656	0	7.30398	0.0508368	5.54729	5.70752
ENSG00000081307	UBA5	4.82938	5.2142	5.65851	4.25785	4.70246	5.83687	5.60654	5.3822	5.10769	4.18595	3.90465	4.37771	4.80931	3.5296	5.47691	4.34127	4.26405	4.10193	4.0796	5.1338
ENSG00000081320	STK17B	2.37879	3.88188	2.89194	2.98612	1.6537	3.29611	3.70842	3.2109	2.91742	2.44645	2.47998	1.25636	2.5329	3.153	3.79808	2.59724	3.25266	2.15381	2.23004	2.3304
ENSG00000081377	CDC14B	1.97483	3.27689	2.45794	3.87401	0.109845	3.6132	2.91169	3.40867	2.63666	1.15806	2.1176	2.01182	1.68735	2.81937	3.3593	2.20769	2.90764	2.36528	3.27357	1.12958
ENSG00000081386	ZNF510	2.29856	2.35965	2.80067	2.43921	2.52779	1.30534	2.84104	2.46031	2.27821	2.50419	1.91296	2.02985	1.66205	2.88817	1.62786	2.24649	2.14988	2.35557	3.15222	2.73293
ENSG00000081479	LRP2	1.67677	0.0212968	0.0610494	0.0130292	0.977786	0.0271127	0	3.77839	0.839326	0.167805	0.0118601	0.0313141	0.0262657	0.0131819	0.0417868	3.0732	0	0	0.0145399	0.162727
ENSG00000081665	ZNF506	2.58726	2.04643	3.31669	1.5037	4.45694	1.49756	1.51949	2.94756	1.41138	1.45191	1.36769	2.04057	1.69087	2.56119	2.35254	3.69149	0.455314	2.60287	0.608208	3.19471
ENSG00000081692	JMJD4	4.52903	3.55446	3.55743	3.93839	2.40525	4.26297	3.83161	4.41681	3.88417	4.60612	5.10436	5.36139	5.41442	4.33937	3.80859	3.63428	4.30837	4.42932	4.69518	2.60412
ENSG00000081721	DUSP12	5.26794	4.54882	5.26764	4.93131	4.01032	4.2663	4.83671	4.6248	4.00375	4.21649	4.10683	3.63877	4.26895	3.98116	4.19871	4.80505	4.90381	4.23719	4.91259	4.08994
ENSG00000081760	AACS	5.01371	3.94555	4.94268	4.03384	5.02643	3.71562	3.86196	4.71213	3.79603	5.30512	5.44967	5.53441	5.625	4.86676	4.13223	4.73732	4.37012	4.91942	3.86685	5.06936
ENSG00000081791	KIAA0141	5.51357	4.83179	5.38175	5.26935	6.08599	4.16556	4.6891	5.42835	4.77659	5.83219	5.7326	5.72955	5.84907	6.21275	4.45915	4.85744	4.51958	5.50303	5.00175	5.85966
ENSG00000081800	SLC13A1	0.0609023	0	0.0335094	0.0596737	0.234398	0	0	0.0278235	0	0	0.0602309	0.086536	0.189818	0	0	0.0287519	0	0.0742312	0.0366826	0.0439588
ENSG00000081803	CADPS2	3.57697	1.46198	3.08866	2.37166	2.66941	1.72664	2.2083	3.67691	3.98954	2.73883	3.28999	1.38537	2.22232	5.4156	1.82291	4.44422	3.57122	3.50566	2.67918	2.66662
ENSG00000081818	PCDHB4	0.694688	0.117035	0.488229	0.403441	1.47599	0.180098	0.0394923	0.392302	0.183739	0	0	0.401391	0.442733	0.0368749	0.110972	0.64813	0.617818	0.129461	0.509169	0.965085
ENSG00000081842	PCDHA6	0.588315	0.4777	0.402193	2.83748	0.123248	0.781872	0.0354479	1.29692	0.13476	0	0	0.18098	0.882369	0.0412926	0.487348	0.40441	0.269792	0.0368135	0.106782	0.104964
ENSG00000081853	PCDHGA2	0.605719	0.756309	0.749025	0.170153	0.859744	0.586742	0.0516178	0.613104	0.600986	0.340958	0.189762	0.832086	0.795596	0.155238	0.685852	0.16791	0.0873816	0.0796638	0.104336	1.06792
ENSG00000081870	HSPB11	3.29159	5.0618	5.28247	4.74298	4.36847	5.12456	4.59094	4.75104	5.19968	4.67665	4.90955	4.55026	3.86929	4.58514	5.00471	5.28827	5.23475	5.11654	4.98318	3.9657
ENSG00000081913	PHLPP1	2.74722	3.35229	2.97076	3.4351	2.55039	3.18699	2.36269	2.55988	2.58963	2.8765	3.70448	3.32176	2.92812	3.11432	3.33918	3.44862	4.0109	2.98411	3.14538	3.28969
ENSG00000081923	ATP8B1	6.54951	3.93276	2.71426	3.18326	3.50241	4.37092	2.77527	2.05679	3.71702	2.42327	2.80119	2.70448	3.21245	2.17369	4.29809	3.06261	2.26555	2.44123	2.80294	3.26586
ENSG00000081985	IL12RB2	0.128299	1.59395	0.189621	0.178181	0.915696	0.606062	0.582828	0.520004	1.20976	0.231054	0	0.100132	0.0603004	0.0595519	1.14247	0.471082	0.238385	1.12179	0.514175	0.695145
ENSG00000082014	SMARCD3	4.19592	4.70963	4.92875	4.05574	2.75866	4.23674	3.31261	3.08732	5.31117	3.87986	3.95304	4.37551	5.13756	1.41698	4.96842	2.23125	3.43491	5.1101	3.74489	3.64882
ENSG00000082068	WDR70	4.14163	4.42958	4.00056	4.6226	4.26794	5.24803	3.61346	4.64304	4.55272	4.54193	4.11805	4.50343	3.86221	3.92426	4.51109	4.43541	4.44702	3.78079	4.4526	4.78357
ENSG00000082074	FYB1	0	6.2862	0	0	0.0453588	6.81626	0.224883	0	5.64048	0.0336972	0	0.0169557	0.088908	0	6.57793	0	0.309071	0.0395151	1.25314	0
ENSG00000082126	MPP4	0.188211	0.201263	0.0922679	0.258546	0.415979	0.141945	0.167208	0.348981	0.10858	0.293156	0.295327	0.123239	0.127601	0.314808	0.680862	0.225069	1.83325	0.274448	0.760891	0.258475
ENSG00000082146	STRADB	4.18531	3.03317	4.12273	3.8837	3.74264	2.88104	4.29611	3.76451	3.88661	4.88663	5.46645	4.71873	4.88304	4.10539	3.42484	2.81927	4.76509	4.82025	4.51024	4.15873
ENSG00000082153	BZW1	6.80348	7.19441	6.82275	8.02817	6.50232	7.75208	7.8904	7.06924	6.47803	6.58458	6.49427	6.64585	6.1887	7.74228	6.42136	6.94561	8.70385	5.77831	8.23225	6.4994
ENSG00000082175	PGR	0.0179292	0	0.0187977	0.00762019	2.77929	0	0	0	0.00721417	0.0379791	0.0232058	0.0223116	0.0309876	0.0436393	0.00821307	0	0.0101192	0.100959	0.072096	0.557367
ENSG00000082196	C1QTNF3	0.612544	1.3417	2.57321	0.516741	2.45845	1.24453	1.13663	1.24988	2.07391	1.1104	0.397356	0.832184	2.47546	2.65335	1.26178	1.92493	1.107	1.27039	1.05219	1.94322
ENSG00000082212	ME2	4.33342	5.19353	4.18802	4.70945	4.80554	5.56501	5.13375	5.33185	5.63396	4.56335	4.74023	5.27859	5.32587	4.77731	5.32233	4.7447	4.60963	5.45571	3.82752	4.53947
ENSG00000082213	C5orf22	4.64903	4.91888	4.21842	4.99731	3.55876	5.26184	3.76189	5.00304	4.82008	4.37191	4.2765	3.75341	3.67756	4.50294	5.24375	4.52842	3.89531	4.12864	3.99839	3.93289
ENSG00000082258	CCNT2	2.52744	3.59452	3.30276	2.76226	4.55844	3.63282	3.64435	3.94868	3.59746	2.57667	2.51076	2.32617	2.85417	3.87706	3.39531	3.726	3.39965	3.67259	3.6101	4.0365
ENSG00000082269	FAM135A	2.49302	3.2519	3.28063	3.61119	3.44584	3.35227	3.52115	2.91139	2.57246	1.2973	1.49091	2.35953	1.21577	3.34905	3.10001	3.3974	2.94122	2.08573	2.63107	3.90019
ENSG00000082293	COL19A1	0.0870708	0.197387	0.266822	0.0749885	0	0	0.400438	0.31755	0.184196	0.12406	0.283325	0.280547	0.313738	0.83127	0.157663	1.79677	0	0	0	0.108818
ENSG00000082397	EPB41L3	0.142588	0.0637463	0.934284	0.0699478	0.61181	0	0	1.61968	0.430675	0.99709	0.327087	0.192779	0.848803	0.078292	0.0749382	1.46679	3.42921	0	4.61306	0.608044
ENSG00000082438	COBLL1	3.52419	5.03131	3.94678	2.62822	5.35556	5.34029	5.37559	2.39497	7.25627	3.85179	3.9458	3.74096	3.71791	4.18539	5.04144	1.8504	2.37851	4.44559	1.89227	5.86596
ENSG00000082458	DLG3	5.08638	4.68536	4.46629	4.03469	5.99127	4.9032	4.1363	5.25198	5.13378	5.11762	5.54509	5.18477	5.48339	5.61973	5.14329	6.03598	4.57167	5.12344	4.64582	5.8054
ENSG00000082482	KCNK2	0.331528	1.2694	1.21707	0	0.077526	2.17549	0	0.0501924	0.35342	0	0	0	0	0	1.1735	2.30491	0.0718775	0	0.296707	0.0789499
ENSG00000082497	SERTAD4	0.679202	3.39222	3.28674	1.64817	0.2206	4.35096	0	0.0324755	2.80653	1.61776	0.528242	0.00944754	0.462716	0	3.81891	4.39528	0.620579	0	1.55532	1.70739
ENSG00000082512	TRAF5	1.82796	1.72819	2.44601	2.58941	2.0531	1.65564	2.95486	2.13198	1.88542	1.30387	1.48041	0.737724	1.36955	1.18289	3.32254	4.03443	2.79176	1.23372	2.05751	2.16921
ENSG00000082515	MRPL22	4.57687	4.51611	4.68615	4.63805	3.69569	4.43641	4.86249	4.89611	3.8971	5.33932	5.07828	4.5914	4.24657	4.7676	3.55123	4.08277	4.2122	4.40625	4.3055	3.42523
ENSG00000082516	GEMIN5	3.53148	3.80035	3.65191	3.58415	3.65648	3.43249	4.10911	3.73255	2.85924	3.10394	3.01216	3.42868	3.20638	3.77271	3.0045	2.65336	3.50823	4.14189	3.49322	3.25756
ENSG00000082556	OPRK1	0.0366662	0.318231	0.0158793	0	4.68874	0.213914	0.271703	0.0519783	0.85533	0.195085	0.0232603	1.35561	1.23539	0.229708	0.25352	5.29189	0	1.17962	0.0281694	4.17077
ENSG00000082641	NFE2L1	6.98925	7.23244	5.77536	6.57912	6.00988	7.39224	6.42493	6.59908	6.88149	6.43017	6.42823	6.98707	7.32155	7.14399	7.60587	5.99198	7.07568	6.34911	6.57498	6.03648
ENSG00000082684	SEMA5B	0.0873711	0.101197	0.0264324	0.0472349	0.298452	0.0865057	0.0804946	0	0.704033	0	0	0.0403392	0.0269409	0	0.156189	3.87246	0	0.241052	0	0.055233
ENSG00000082701	GSK3B	4.46854	5.54901	4.70832	4.17125	4.84648	6.09817	4.31174	4.86147	5.35362	4.95764	5.05257	4.89158	5.29342	4.0978	5.67231	5.26453	5.2085	4.55441	4.67281	4.69908
ENSG00000082781	ITGB5	6.41337	7.88002	4.16417	5.05578	4.79477	7.79553	6.23223	6.4427	7.45351	4.14137	5.3401	5.16629	4.02421	5.21248	8.41713	3.55029	4.51998	6.47347	5.40688	5.86391
ENSG00000082805	ERC1	2.79677	3.75658	3.0407	4.17777	3.90205	3.72709	4.41901	2.8903	3.56103	3.2152	3.16663	3.50419	3.83146	2.95756	3.45414	3.24672	3.60692	3.26476	3.48548	3.63762
ENSG00000082898	XPO1	5.90687	6.76243	6.84019	6.83702	6.46737	6.84628	7.13536	6.77504	6.45936	5.54818	5.41553	5.4202	4.80499	6.20717	6.3834	6.84761	6.78802	6.27524	6.71538	6.73187
ENSG00000082996	RNF13	4.83809	5.78104	5.14115	4.69487	5.72086	6.04349	4.614	4.57515	5.59239	3.64355	4.19685	4.03714	4.72377	5.0587	5.74028	5.13379	5.0744	3.98754	4.9638	5.16371
ENSG00000083067	TRPM3	0.0476793	0.0712036	0.134102	0.0429557	1.43733	0	0.123353	0.0494402	0.0160251	0.0221232	0.0241245	0.081774	0	0.058851	0.0836673	0.0501302	0.0824555	0.0330694	0	0.844004
ENSG00000083093	PALB2	2.06943	3.70033	3.04186	2.65741	2.9749	3.87423	2.79413	3.44017	2.56446	2.35418	1.94372	2.2777	2.16432	2.04095	3.13832	3.11946	2.68207	2.35378	2.98151	1.83149
ENSG00000083097	DOPEY1	2.39029	3.26227	3.29204	1.87465	3.85846	3.21455	2.83407	2.59329	2.33892	1.64252	2.54044	1.87239	2.58545	3.82563	2.24961	3.45644	2.04452	2.58549	2.13514	3.98288
ENSG00000083099	LYRM2	4.71008	4.68061	4.86944	4.51975	4.39696	4.11316	4.40568	3.95332	3.39734	3.44656	2.79228	3.5345	3.90024	4.89927	4.19349	5.16768	4.30871	3.99998	3.80307	4.72322
ENSG00000083123	BCKDHB	2.88326	2.66356	3.56146	3.85015	3.66801	2.81707	2.48257	3.07541	3.63942	3.75326	2.62055	3.84575	3.53298	4.28418	2.81529	3.48578	3.09884	3.38892	3.38559	3.81215
ENSG00000083168	KAT6A	4.08588	4.11346	4.71366	2.99581	4.86214	4.02053	4.06579	4.38971	4.45639	3.43497	2.82188	3.23759	3.4569	4.29867	4.08395	3.52875	3.796	3.55639	3.74655	4.37582
ENSG00000083223	ZCCHC6	2.56814	3.63437	3.29386	3.51459	4.20955	3.18692	2.96167	3.05709	2.57721	2.96894	1.96916	2.42804	2.09242	4.25345	3.27201	3.25155	2.22491	2.66787	3.11478	3.69233
ENSG00000083290	ULK2	3.54029	3.301	3.24661	4.2666	3.05116	3.17079	2.85688	2.1256	3.75503	3.54912	3.90341	4.06648	3.57496	2.8933	3.67751	2.77738	2.38878	3.49056	2.09035	3.39143
ENSG00000083307	GRHL2	4.78952	4.91312	6.2391	0.40273	5.99076	5.47206	0.0572473	4.60408	5.34161	5.41838	5.56412	4.82162	4.68837	6.16863	5.10272	4.51032	0.803964	5.85117	4.12495	6.00092
ENSG00000083312	TNPO1	5.62368	5.85054	6.32068	6.48923	5.48321	6.21779	6.51093	6.20518	5.44339	5.31718	5.24927	5.00885	5.39	5.84027	5.76719	5.11303	6.54951	6.53113	5.99813	5.3957
ENSG00000083444	PLOD1	4.32119	6.59483	5.70982	5.36258	4.14534	7.11331	7.44517	6.37596	6.28865	6.30933	6.45324	6.88867	7.12171	5.84815	6.97943	5.45855	7.57788	6.47792	6.51027	4.60566
ENSG00000083454	P2RX5	4.61433	1.63367	2.63419	3.15636	4.63823	2.10299	0.289696	4.28707	1.93961	1.65206	1.87266	0.868679	0.268514	3.5357	1.91259	0.936654	1.55035	3.33798	2.61202	4.90665
ENSG00000083457	ITGAE	5.06946	4.95053	5.22229	5.63941	4.15435	5.40499	4.54595	5.89512	5.18733	5.52943	5.57587	5.21511	5.11128	5.11167	5.40073	4.40948	4.73611	4.67255	4.45408	5.20709
ENSG00000083520	DIS3	3.55598	4.42385	4.31502	3.77236	3.01451	4.0234	4.26839	4.52017	3.56169	2.12875	1.72422	1.99539	1.48914	3.80141	3.6535	3.16432	4.1533	2.83497	3.96273	2.68441
ENSG00000083535	PIBF1	2.39004	2.84739	3.21478	1.94152	1.61191	2.31003	2.11116	3.01568	2.54879	1.10359	0.694899	0.553774	0.627345	3.05243	2.80205	3.59931	2.33514	1.7123	1.80794	1.39923
ENSG00000083544	TDRD3	2.99174	2.59673	3.83297	2.47508	2.3787	2.81026	2.7503	3.00049	2.60522	2.90581	2.4771	2.62957	2.37638	3.34959	3.19003	2.06852	3.08691	2.08557	2.74862	3.14226
ENSG00000083635	NUFIP1	2.74261	2.62873	2.70869	2.48221	1.79316	2.62596	1.66916	2.57716	1.95088	2.23601	2.13713	2.00215	2.26611	2.33208	2.17723	2.13531	2.54728	1.51474	2.72902	2.3398
ENSG00000083642	PDS5B	1.62896	3.89398	3.20826	3.95937	3.22265	4.42999	3.77284	2.49548	4.11917	4.34161	4.33613	2.63918	3.19669	3.96737	3.91908	4.08461	3.72262	1.5234	3.92193	4.04513
ENSG00000083720	OXCT1	5.35414	5.24307	5.17957	5.27609	4.15081	5.46821	4.87554	6.21673	5.29512	5.86466	5.54782	5.36459	5.09711	6.56155	5.13714	5.16505	3.42945	4.71519	4.46026	5.4459
ENSG00000083750	RRAGB	2.58129	2.62277	3.8458	2.55663	3.24513	2.26798	3.56705	2.00953	2.91356	2.11983	2.06108	2.20284	3.12895	3.05052	1.64021	3.99695	3.98144	2.62392	3.25054	2.97885
ENSG00000083799	CYLD	2.36038	3.81016	3.23913	3.63239	2.67968	3.89681	2.43313	3.08886	3.82964	3.18205	3.24477	3.0655	3.75649	3.63695	4.23217	1.39729	3.44462	3.50662	2.91617	2.77965
ENSG00000083807	SLC27A5	4.80793	3.58871	4.31595	1.42086	2.78697	3.30133	4.6685	5.3755	4.29644	5.66868	6.46095	5.9569	5.47543	5.09332	3.83071	3.51364	4.61965	4.81124	4.65792	1.74166
ENSG00000083812	ZNF324	3.21334	2.34426	2.76293	1.84166	2.58326	2.15491	2.22507	2.8218	2.33506	2.47236	2.44387	2.87442	2.92224	2.36229	1.93898	3.24652	2.92955	3.21955	3.07941	2.75661
ENSG00000083814	ZNF671	0.515883	1.27154	0.403384	0.89487	1.73909	0.198813	0.0718854	1.14154	1.34571	1.82296	0.629317	1.98033	0.947747	0.362845	0.348673	2.07672	2.75626	0.398895	1.24296	2.54759
ENSG00000083817	ZNF416	1.94655	1.53019	1.51333	1.52474	1.9554	1.49484	1.64602	1.82481	1.44481	1.43293	2.14856	2.49443	2.29734	1.76476	1.5221	2.42191	2.35369	1.43234	1.96794	2.35021
ENSG00000083828	ZNF586	3.05474	2.21306	2.8359	1.78368	3.64364	2.54988	2.81832	3.06011	2.77837	2.58986	2.79149	3.16567	2.97219	3.10754	2.50672	1.18312	3.48058	2.95803	3.31127	3.6099
ENSG00000083838	ZNF446	3.65566	2.06804	3.04418	2.38594	2.91999	2.84603	2.75486	2.69417	2.66097	3.62306	3.56875	3.9828	3.81338	3.018	2.66748	3.42504	3.06686	3.40856	3.11742	3.01734
ENSG00000083844	ZNF264	3.39933	2.66468	2.90499	2.38023	3.4036	2.56867	2.57756	2.89497	3.08765	2.57373	2.69307	3.21011	3.20626	2.95782	3.24077	3.34528	3.39865	3.07189	3.24256	3.45816
ENSG00000083845	RPS5	10.2113	9.31317	10.1134	9.25234	10.7239	9.39897	10.1809	9.61223	9.09906	10.5034	10.4347	10.8766	10.8312	9.36222	9.04073	8.88536	9.77332	10.3854	9.82403	10.6903
ENSG00000083857	FAT1	4.4665	6.61818	4.72113	3.17433	3.81465	6.84846	5.001	3.12447	5.88805	3.75019	4.14159	4.01547	4.75582	5.23027	6.68025	1.34056	5.04857	4.95811	4.05164	5.11141
ENSG00000083896	YTHDC1	4.55706	5.51058	5.28119	4.96034	6.51517	5.37237	4.96016	4.97213	5.20387	4.5734	4.20338	4.64645	4.44261	5.00683	4.99645	5.17898	5.24943	4.9673	5.37319	6.61959
ENSG00000083937	CHMP2B	4.703	4.37072	5.00724	4.33712	4.91953	4.58327	4.05088	4.96848	4.37788	4.00017	3.7886	4.10158	4.16351	4.56866	4.43222	5.10497	5.57322	4.56308	5.59906	4.70302
ENSG00000084070	SMAP2	4.5589	3.13861	3.82607	3.18796	4.15982	3.07174	3.87225	4.70675	3.49783	5.27444	5.42418	5.08543	4.46204	5.58829	2.88964	3.4507	5.78336	5.16501	4.24563	4.74833
ENSG00000084072	PPIE	5.48841	5.23862	5.08244	5.11945	4.24617	4.96918	5.63978	5.47249	4.72341	6.1069	6.07956	5.67048	5.78024	5.14894	5.03115	5.54985	5.37569	5.54399	5.14496	4.75053
ENSG00000084073	ZMPSTE24	4.52725	4.97387	4.1951	4.62547	5.07866	5.74234	4.62377	5.40218	4.66412	4.51006	4.59152	4.75465	5.05394	5.44547	4.6655	4.85854	5.55361	5.50185	5.02884	5.43962
ENSG00000084090	STARD7	6.04641	5.9084	6.31049	5.60169	6.24145	6.15597	5.92504	6.20199	5.6177	6.03404	6.2456	5.99798	5.3573	6.26009	6.02799	5.98958	6.18504	6.17142	6.20947	6.15682
ENSG00000084092	NOA1	3.9763	3.34473	3.95186	3.17373	3.92888	3.37479	4.04698	3.52596	3.24821	5.04458	4.15053	4.78889	4.57142	3.70866	3.55021	2.84857	3.7688	3.38175	3.92889	3.58846
ENSG00000084093	REST	3.13374	3.57698	3.83102	3.26459	2.98898	3.10327	3.7406	3.1841	3.57593	3.01334	2.45914	3.33423	3.26796	3.53402	3.20989	2.55248	3.51924	3.2399	3.64707	3.23098
ENSG00000084110	HAL	0.0200629	0.744317	0.356941	0.846042	1.65039	0.501457	0.491996	0.233996	0.163106	0	0	0.0409607	0	0.0993457	0.416054	0.498363	1.31222	0	0.580892	0.307802
ENSG00000084112	SSH1	3.54538	4.69537	3.65716	4.97832	3.83766	4.45053	3.33425	4.08685	4.01403	3.46791	3.82586	3.61439	3.52294	3.34873	4.8542	3.05466	4.047	3.99886	3.40944	3.93824
ENSG00000084207	GSTP1	0	8.96431	0	6.75452	2.72892	8.50842	9.17948	8.84252	7.48513	0.207587	0.305161	0.0696065	1.1622	0	8.52495	0	7.65437	0.19681	7.2712	0
ENSG00000084234	APLP2	6.91046	8.11326	6.95262	8.50232	8.0235	7.9785	8.48492	8.62384	7.89192	7.1791	7.39156	7.18594	7.69883	7.56459	8.36347	7.65666	8.01593	7.42151	7.90899	7.68586
ENSG00000084444	FAM234B	4.47719	2.0528	3.23551	2.43004	4.89642	1.59353	2.45963	4.23622	2.75053	3.31926	3.49073	3.6141	2.87999	4.82609	2.30397	3.09254	1.11629	4.39222	1.2524	4.62159
ENSG00000084453	SLCO1A2	0.337832	0.125888	0.980501	0	0.130754	0.0815536	0.0845098	0	0.362498	0	0.76948	0.093175	0.489955	0.0789892	0.215879	3.23511	0	0	0.168911	0
ENSG00000084463	WBP11	5.31215	5.3579	5.88503	4.91141	5.68933	5.95107	5.84565	4.63349	5.0397	5.76958	5.70012	5.33304	5.34479	4.91749	4.87711	4.45555	5.07396	5.39932	4.94795	5.6277
ENSG00000084623	EIF3I	7.44133	7.27696	6.25873	7.33121	6.95507	7.60814	7.59779	7.54466	6.84296	8.27127	8.24097	8.48946	8.31116	7.22579	7.10815	6.54951	7.89361	8.24087	7.55262	7.27476
ENSG00000084628	NKAIN1	2.16901	0.545137	0.744069	1.03966	3.90951	0.116393	0.249889	0.222793	0.105923	0.854484	0.221106	0.288874	1.32619	1.18836	0.0805146	2.70463	0.0679014	0.710213	0.123964	1.49639
ENSG00000084636	COL16A1	1.57626	3.76969	0.740109	1.03963	2.07133	2.08218	0.0755563	1.96829	1.71647	1.26076	1.42224	2.07217	2.67553	0.943629	1.82755	0.194376	1.97011	1.74602	1.61601	1.34097
ENSG00000084652	TXLNA	4.33112	4.49583	4.08386	4.45318	4.69925	4.48606	4.80897	4.55342	4.40487	4.83926	5.05174	5.30803	5.08812	4.8479	4.31786	5.28384	4.78986	5.84	4.73597	4.53431
ENSG00000084676	NCOA1	3.19785	3.19223	3.85347	3.10226	2.71539	3.47239	1.20628	4.60629	3.3282	2.54713	4.30982	3.42202	2.6672	6.27261	3.57088	3.16127	3.02968	3.49471	3.67442	3.5119
ENSG00000084693	AGBL5	5.39213	4.77909	4.38041	5.60865	3.71873	4.87783	3.95459	3.51513	4.72641	4.82845	4.68419	4.8988	4.60115	4.90172	4.89877	4.06124	4.91443	5.04817	5.0353	4.14366
ENSG00000084710	EFR3B	0.704706	0.242158	0.509093	2.79362	0.564087	0	0.99324	0.770981	1.03203	0.261621	0.135905	0.781022	0.305149	0.44906	0.118665	2.78321	2.77093	0.720019	1.61857	0.841347
ENSG00000084731	KIF3C	2.08793	1.51873	1.42994	3.84948	3.01576	0.900345	1.9066	2.1862	1.8034	1.79858	2.13964	2.93094	1.8982	1.88039	1.58881	2.0616	3.39417	2.52276	3.66891	3.48036
ENSG00000084733	RAB10	6.12162	6.60755	6.19528	6.82283	5.60968	6.55028	6.3916	6.20843	6.34059	6.30509	6.10332	6.47392	6.24388	6.84862	6.4642	4.83	6.74951	6.55345	6.73618	6.24244
ENSG00000084734	GCKR	0.433252	0.342985	0.34903	0.153153	0.566336	0.155904	0	0.125287	0.797237	0.558415	0.650902	0.252909	0.591675	0.151121	0.396963	0.50968	0.376169	0	0.165901	0
ENSG00000084754	HADHA	7.04671	6.4843	6.15547	6.69466	6.08065	6.7816	6.82821	6.17572	6.47098	6.44295	6.34544	6.96061	7.21867	6.64649	6.46175	4.95306	6.29004	6.48122	6.30042	6.41526
ENSG00000084764	MAPRE3	3.79128	5.15672	3.52363	3.96193	4.19899	5.44668	2.2355	2.67754	4.88512	3.68996	3.79059	4.57829	3.95396	3.687	5.68287	1.72789	3.36366	3.92236	3.42509	4.23962
ENSG00000084774	CAD	4.91107	5.00349	4.95721	5.07574	4.23408	4.99323	5.81621	4.69589	4.76208	4.86963	4.58788	5.29979	4.79378	4.47187	4.94611	4.39655	4.77333	5.35433	4.89671	4.72942
ENSG00000085063	CD59	4.69255	8.63619	5.33881	6.16205	4.32446	8.68702	5.62831	5.74524	7.70648	5.16104	5.16426	5.08841	5.60388	5.42328	8.65856	5.82312	8.824	5.74423	7.51618	5.2374
ENSG00000085117	CD82	2.23849	5.0426	4.42398	3.40597	4.9936	3.98121	1.9286	3.40625	3.80755	3.72979	4.08747	3.29373	4.42161	3.282	4.35105	5.58977	2.33667	4.68322	3.10706	4.03282
ENSG00000085185	BCORL1	4.26743	2.10256	2.88665	2.42639	0.611445	1.2612	2.54367	2.26418	2.62003	2.45039	2.84945	2.9	2.70628	2.57649	2.13615	3.63727	3.48175	3.16444	3.27641	2.50642
ENSG00000085224	ATRX	2.81191	4.6592	4.4661	4.20699	4.76209	4.86815	4.46524	3.75522	5.37769	3.6517	3.08398	2.71678	3.40499	4.60149	4.88608	4.17799	5.6107	4.37624	5.06647	5.59536
ENSG00000085231	AK6	4.25643	4.69746	4.78434	5.55861	4.87107	4.73434	3.9819	5.21616	4.70949	4.21763	4.587	4.41205	4.00978	4.74605	4.10559	4.85395	4.84752	4.70876	4.94285	5.40331
ENSG00000085265	FCN1	0.102809	0.163342	0.110222	0.0476388	0.219602	0.10821	0.162301	0.12664	0.189021	0.0779286	0.182296	0.0688407	0.0528428	0.0533707	0.191111	0.108841	0.121367	0.116297	0.113428	0.132933
ENSG00000085274	MYNN	5.00723	3.69112	3.53439	3.43564	3.80546	4.00433	3.21935	3.99727	3.65642	3.15761	2.85242	2.84372	3.18028	3.51779	3.91473	3.12041	3.50737	2.73431	3.47898	3.76635
ENSG00000085276	MECOM	2.2391	4.91208	2.33881	2.38886	0.245029	6.21034	5.90627	2.59643	4.23599	0.14119	0.372917	0.516531	1.48703	1.79558	5.05599	3.11972	2.67147	0.54626	3.63802	0.972296
ENSG00000085365	SCAMP1	4.46571	4.65358	4.53664	4.72549	4.37043	4.46209	4.16793	5.07065	4.65296	5.1512	4.77412	4.51084	4.69024	5.08325	5.04206	4.25173	4.5712	4.84759	4.70513	4.323
ENSG00000085377	PREP	3.76064	5.03093	4.58197	4.22403	4.1801	4.73934	4.32645	4.10909	4.81911	4.88013	4.54097	4.62446	4.50022	4.10111	4.79127	3.99757	4.48104	4.80639	4.39663	3.8596
ENSG00000085382	HACE1	3.09955	3.0292	3.11218	2.70834	1.77842	2.361	2.69999	2.59836	2.64942	2.92073	1.80544	1.96238	1.93311	2.17744	2.79862	3.90627	2.67558	2.96323	2.32276	2.39953
ENSG00000085415	SEH1L	5.15607	4.30881	4.82498	5.58832	4.53267	4.40012	5.12596	6.14931	4.5148	5.30327	5.40213	5.14791	5.17581	5.23059	3.85024	5.684	5.38406	5.3294	5.50432	4.91258
ENSG00000085433	WDR47	2.11983	3.54059	2.7362	2.4516	3.15762	3.88959	4.49461	2.50754	3.64776	2.2123	2.07927	2.74899	2.33096	2.70307	3.69755	2.5231	2.85542	2.72027	2.48074	2.38914
ENSG00000085449	WDFY1	3.36669	5.22533	4.13829	3.85226	4.13973	4.56072	4.28758	4.2089	4.75	3.57697	3.03508	3.33745	2.71503	4.47603	4.8207	3.7444	5.29411	3.02467	4.70948	4.60439
ENSG00000085465	OVGP1	1.72239	1.46347	0.686881	1.33481	4.14071	0.754803	1.7794	1.95431	1.48343	1.73183	2.53474	2.14631	2.35215	4.09735	1.93337	1.05238	1.34026	1.69511	1.12214	3.58297
ENSG00000085491	SLC25A24	2.82135	4.51003	3.22707	4.16662	0.816005	3.85219	5.03059	3.20638	3.89456	2.47752	2.57342	2.30328	2.98381	2.64561	3.76319	4.40136	4.41224	4.38152	4.56096	3.22056
ENSG00000085511	MAP3K4	3.03256	3.67354	4.07711	2.47046	3.57342	3.03364	4.37633	3.57037	3.77252	3.29392	3.56142	2.76836	3.41174	3.80721	3.74189	3.23793	4.57872	3.24501	3.34727	3.74106
ENSG00000085514	PILRA	0.748215	0.495204	1.17578	1.02979	0.586006	0.591315	0.303429	1.43569	0.885531	0.619554	0.230211	0.446154	0.14961	0.481802	1.18247	1.66321	0.300917	0.406874	0.44515	0.819173
ENSG00000085552	IGSF9	3.6179	1.89608	3.7438	1.06581	4.33774	1.85086	0.122139	4.86927	1.88746	2.76258	2.16184	3.59809	2.55542	2.19037	0.755524	3.09826	1.36617	4.83263	3.18847	3.29941
ENSG00000085563	ABCB1	0.427608	0.0420021	0.0207039	0.0730688	0.103951	0.0844271	0.081717	0.518936	0.859216	0.0611394	0	0.0198116	0.0818398	0	0.471589	0	0	0	0.174682	0
ENSG00000085644	ZNF213	3.89112	2.44261	2.96203	1.97204	3.20301	2.71538	2.0122	3.65493	2.97092	3.58364	4.21779	4.12387	4.89323	3.38597	2.7553	3.66648	2.72518	3.93635	3.07991	2.12247
ENSG00000085662	AKR1B1	0.0712978	6.72593	0.0738161	7.4697	0.124758	7.06932	6.84881	1.12073	6.13471	0.401017	0.522076	0.216471	0.847299	0.0870471	7.16237	0	1.20067	0.11313	0.966175	0
ENSG00000085719	CPNE3	4.63721	5.82608	5.57374	4.49315	6.37741	6.60076	6.20335	4.9128	5.58453	5.79344	5.80412	7.073	5.93731	6.86333	5.85889	6.25677	6.38485	6.11814	6.86789	6.11329
ENSG00000085721	RRN3	4.70172	4.48628	4.50963	4.29646	5.19248	4.47754	4.71899	5.36379	4.08248	4.40842	4.07784	4.72085	4.70413	5.20625	4.26212	4.26474	4.15013	4.59156	4.18465	4.16379
ENSG00000085733	CTTN	6.09406	6.4571	6.05124	7.27448	6.60651	6.26554	7.16004	6.40805	6.04367	6.31542	6.2585	6.20818	6.59137	6.25459	6.36592	5.69781	6.08749	6.69281	6.21895	6.44449
ENSG00000085741	WNT11	0.496187	1.16236	0.948105	0.172776	0.385402	0.102717	0.937852	0	0.185718	0	0	0	0	0	1.4379	0.343218	0	1.50469	0.564499	0.208109
ENSG00000085760	MTIF2	3.36021	4.83559	3.97243	4.02973	4.68402	5.12705	4.34042	4.55566	4.24026	3.77426	4.22191	3.61499	3.71107	4.65072	4.68223	4.28234	4.71355	4.02933	5.00233	4.13534
ENSG00000085788	DDHD2	4.59342	5.00928	4.97791	5.1122	5.09391	5.10064	6.16544	5.41521	5.27278	4.78413	4.77151	4.17421	4.4966	5.09053	4.87239	4.58043	4.55165	5.13705	4.488	4.84402
ENSG00000085831	TTC39A	4.4089	2.32234	2.02728	3.57829	3.81309	2.62378	3.6518	3.07863	2.84317	4.38409	4.91796	4.00637	5.15629	4.1172	2.50226	6.05777	1.93435	3.49485	3.37634	4.0794
ENSG00000085832	EPS15	4.22477	4.02109	3.8586	3.49192	4.63528	3.94073	4.2893	3.85563	4.04306	4.42493	4.55332	3.92677	4.00515	5.33096	4.2637	3.93456	4.0606	4.30496	3.56544	4.40522
ENSG00000085840	ORC1	3.18599	3.42898	3.57426	3.22483	1.93982	4.07425	4.65082	3.79321	3.21917	3.98544	3.51152	3.28963	2.25303	2.56929	3.19729	4.12251	3.26503	4.24309	3.25088	2.559
ENSG00000085871	MGST2	5.36824	4.38724	4.91668	3.59111	6.21673	4.47009	4.59091	4.77514	4.59131	6.42225	6.78025	6.52673	6.32599	6.43929	4.26147	4.46566	4.51527	5.79521	4.69339	6.37474
ENSG00000085872	CHERP	5.22725	4.72535	4.79104	4.36605	6.21598	4.76293	5.16739	4.55564	4.76792	4.82773	5.13245	5.60392	5.54555	4.5419	4.35782	5.42781	4.96476	5.03078	4.74017	5.69435
ENSG00000085978	ATG16L1	3.42582	3.6799	3.62586	4.13165	3.26236	3.94575	4.10164	4.02526	3.55604	2.85383	2.9865	3.25062	4.22682	3.62294	3.40669	3.3349	5.19142	3.78986	4.81593	3.4582
ENSG00000085982	USP40	4.11836	5.02792	4.55613	3.95973	4.50358	5.81435	4.36927	3.49007	4.22521	4.60685	4.15195	4.12138	4.73928	4.54067	4.35072	3.78683	4.46635	3.44975	3.68362	4.09331
ENSG00000085998	POMGNT1	6.09356	5.57012	5.4113	5.39264	5.23742	5.8274	4.23107	5.88877	5.3196	5.95998	6.37838	6.32578	5.91237	6.18929	5.9154	4.6292	5.65689	6.72825	4.90825	5.39806
ENSG00000085999	RAD54L	3.8278	4.28401	3.86858	3.30564	2.05936	4.08173	3.81824	4.06766	4.0277	4.37431	4.09455	3.91928	2.87368	3.42452	4.12457	4.94015	3.47421	4.07351	3.98076	3.04647
ENSG00000086015	MAST2	4.59045	4.4078	4.28371	4.34954	4.60776	4.17481	4.78947	4.43303	4.20951	4.08167	4.28416	3.67267	4.27451	5.13813	4.66295	5.34146	4.81907	5.70533	4.54048	4.80841
ENSG00000086061	DNAJA1	5.93783	6.57747	7.14154	6.26862	6.91747	7.47547	7.41949	7.08187	6.408	5.86964	5.80727	6.2386	5.56206	6.68487	6.50917	7.01751	6.80127	6.73701	6.43469	6.96365
ENSG00000086062	B4GALT1	5.23315	6.89553	5.04922	5.65164	4.31951	7.02658	5.08436	4.82796	6.30121	5.63722	5.92255	5.49161	6.1548	5.31879	7.17534	4.71373	3.6683	5.01044	4.07542	3.98961
ENSG00000086065	CHMP5	5.67304	6.00543	5.56099	5.64987	5.49795	6.15464	5.28879	5.24726	5.70745	5.36407	4.80918	4.75951	4.76523	5.33459	6.10945	5.59839	5.66767	5.30608	5.2374	5.75194
ENSG00000086102	NFX1	5.10429	4.68038	4.80499	3.81239	4.96946	4.91627	4.31195	4.63787	4.61844	4.45453	4.39852	4.26961	3.95271	4.43911	4.7159	4.11295	3.71499	3.86364	3.79709	4.6696
ENSG00000086159	AQP6	0.107473	0.152537	0.221896	0.148071	0.122436	0.0545194	0.110899	0.119609	0.317259	0.320745	0.138223	0.308682	0.562249	0.0527896	0.178166	0	0.168268	0	0.0870025	0.0685277
ENSG00000086189	DIMT1	4.48576	4.06246	4.9339	4.60252	4.54188	4.65242	4.4713	4.838	3.98918	5.14481	5.01288	5.07972	4.65373	4.66856	4.20925	3.48706	4.93776	4.65967	5.02541	5.14722
ENSG00000086200	IPO11	3.51056	3.71282	3.3032	4.35084	4.18001	3.73984	3.6205	3.87495	3.08464	3.84309	3.79463	4.21973	3.3767	3.42294	3.2574	3.8201	3.3675	2.71128	3.99499	4.11631
ENSG00000086205	FOLH1	7.22659	0.465889	7.17819	0	3.09786	0.0814215	0	8.07108	2.33577	8.82296	8.71828	8.79353	8.94355	9.25394	0.147213	0.131492	0.485024	8.81824	1.71764	8.87041
ENSG00000086232	EIF2AK1	6.69347	6.85505	6.01898	6.17657	6.69964	6.95872	6.00527	6.3032	6.41409	6.90537	6.57915	6.85459	7.0855	6.54964	6.95775	6.20334	6.16261	6.628	6.53918	6.39752
ENSG00000086289	EPDR1	3.92265	4.82817	3.40849	5.94298	4.87066	5.43066	0.0573099	0.822422	4.67714	1.87863	1.49346	1.6032	1.73677	3.17359	5.36541	2.53544	4.56623	5.52992	4.46473	5.19586
ENSG00000086300	SNX10	2.04555	3.21021	2.55645	3.8021	3.42174	3.16167	2.66397	1.14266	3.36728	1.52227	0.995669	1.86183	0.933461	0.656718	3.1745	2.81643	3.08752	3.12522	3.90233	3.06861
ENSG00000086475	SEPHS1	6.00319	5.68156	5.47605	6.07852	5.69414	6.36404	5.74054	5.00139	5.5486	5.66804	6.08668	6.03304	5.79608	5.50293	5.79883	6.89432	4.88231	5.50344	5.38195	6.12499
ENSG00000086504	MRPL28	6.31451	6.0471	5.0179	6.27137	4.54371	6.3053	6.30069	6.65924	5.51364	6.07764	6.30987	6.62525	6.35331	5.73069	6.0328	5.38633	5.29278	6.40162	5.05024	5.09601
ENSG00000086506	HBQ1	4.07884	0	2.92751	0	2.03482	0	2.58331	0.194983	2.63407	4.4609	4.5265	3.06837	1.90669	0.432152	0	1.00592	0.267501	1.53838	0.463936	3.36978
ENSG00000086544	ITPKC	3.74574	3.89268	3.56018	3.20867	2.3744	3.606	3.95908	3.28419	3.05642	2.71965	3.10588	3.12575	3.57928	3.5501	3.80828	2.12192	2.12093	3.45315	2.40972	3.14151
ENSG00000086548	CEACAM6	1.57579	0.500714	0.0929215	0.751124	0.0607177	1.01627	0.0485075	1.52942	0.248101	0	0.0428886	0.0114314	0	0	0.93904	8.48532	0.155861	0	3.23958	0
ENSG00000086570	FAT2	0.140509	5.61372	0.187918	0	0.2177	5.23942	0.0239768	0.137851	4.73182	0.299697	0.146984	0.0948761	0.242357	1.07476	5.73886	0.620902	0.0249274	0.122192	0.17753	0.556087
ENSG00000086589	RBM22	5.22814	4.88777	4.86206	4.84912	4.62324	4.43127	5.3225	4.85092	3.96818	4.53706	4.05229	4.42734	4.3347	4.69518	4.01559	4.90227	4.82388	4.82845	4.77602	4.41144
ENSG00000086598	TMED2	7.37149	7.58224	7.47319	7.10211	7.37573	8.0509	7.03343	7.76164	7.33853	7.39709	7.75277	7.27212	7.4586	7.30792	7.86224	6.91872	7.31418	7.84314	6.80341	7.99713
ENSG00000086619	ERO1B	1.31136	2.76428	2.54594	2.39245	2.85326	2.25518	0.218518	3.36676	2.16205	1.75926	2.21472	1.76436	2.03948	1.17325	2.8761	3.08377	1.9763	3.0354	0.96004	3.18958
ENSG00000086666	ZFAND6	5.25652	5.55515	4.58272	6.18973	5.39782	4.98196	5.6085	4.91684	5.35588	5.16492	5.31643	4.48919	4.96424	5.24383	5.26178	5.25575	5.08416	4.97255	4.93137	6.33449
ENSG00000086696	HSD17B2	0.138106	1.71673	0.202727	0.142455	0.198263	0.164196	0.0948946	0.12041	0.316367	0.0672052	0.122447	0.142646	0.198954	4.56573	0.204855	0.0631707	4.66044	0.0339585	3.40182	0.375478
ENSG00000086712	TXLNG	2.84534	3.81971	2.87315	2.98375	3.92031	4.10678	4.17279	3.26978	3.28302	2.94216	2.76761	2.58448	2.68263	3.60924	3.71427	3.09257	3.59851	2.94174	3.8127	3.55749
ENSG00000086717	PPEF1	0.324134	0.347462	0.419654	0.462107	0.851524	0	0.124445	0.231704	1.17024	0.784491	0.203086	0.463187	0.757906	0.146541	0.140393	0	0.745469	0.443343	0.76513	0.500786
ENSG00000086730	LAT2	4.25758	0.960632	2.00314	2.57262	2.72958	1.49833	1.41102	0.666423	0.842486	1.1235	1.54544	1.61509	1.3648	1.48705	0.649367	1.11331	2.08101	1.59446	2.61255	2.4238
ENSG00000086758	HUWE1	5.80016	5.67788	5.78544	5.99661	5.72946	5.40598	6.26581	5.73	5.83329	6.2502	6.25823	6.70474	6.63663	5.93827	5.15078	6.45519	6.24417	5.97025	6.44349	5.6687
ENSG00000086827	ZW10	3.72086	3.72942	3.76126	4.11204	3.35978	3.86369	4.12866	3.9864	3.10609	3.95698	3.67564	3.37061	3.18617	3.48791	3.04789	4.18864	4.18901	4.06643	4.18452	3.58998
ENSG00000086848	ALG9	4.42417	4.14409	4.12987	3.81708	4.29233	4.11504	4.20499	4.22605	3.78167	4.09119	4.5095	4.12287	4.41592	4.07995	3.95101	4.01803	4.30686	4.78963	4.02573	4.08985
ENSG00000086967	MYBPC2	0.704546	0.10217	0.10914	0.0513462	0	0.0659969	0	0	1.22191	0	0.112993	0.0154108	0.0639619	0	0.0549696	0.118964	0	0.0710068	0.0703694	0.0828706
ENSG00000086991	NOX4	0.216192	0.20328	0.0968579	0.115295	0	0.178451	0.0356639	0.0496675	0.147154	0.152375	0.0299792	0.0501482	0.0304743	0	0.167219	0.237795	0.0777282	0.0669436	0.0724921	0.255413
ENSG00000087008	ACOX3	2.36129	2.70022	2.99974	3.68419	2.05325	2.87533	2.47724	3.03351	3.18972	3.42802	3.2565	3.19935	3.47117	3.64479	3.82693	2.00256	3.15751	4.07941	2.88904	2.8925
ENSG00000087053	MTMR2	4.00818	4.81285	4.09639	4.58877	4.52061	5.14771	4.617	5.01262	4.5167	4.15372	3.8968	3.83429	4.17179	4.12728	4.98492	3.84652	4.82561	4.85522	4.75668	4.42019
ENSG00000087074	PPP1R15A	5.63074	4.60739	3.92042	4.17164	2.65568	4.65969	4.77915	2.95523	3.37917	1.36019	2.09463	1.67436	2.45812	4.4559	4.56673	3.752	4.54742	3.07302	4.30776	3.37521
ENSG00000087076	HSD17B14	1.64776	0.437078	1.88727	2.56136	2.00394	0	2.70641	1.09868	2.40082	1.13097	0.808073	1.66084	2.69823	0	0	3.12094	3.07179	3.29825	3.35332	2.29956
ENSG00000087077	TRIP6	3.114	6.65066	2.20225	5.19656	1.62021	7.21075	6.32146	0.980152	5.72799	2.14341	2.46632	1.34045	3.19672	0.540312	6.87451	0.888937	4.7151	1.86085	3.09939	1.05744
ENSG00000087085	ACHE	2.54224	1.8891	2.11674	0.376934	0.127238	1.31745	0.107217	0.887652	1.71945	0.343614	0.336602	0.642067	0.585657	0.0510029	2.19579	0.598297	2.22708	1.19245	0.962744	0.0603938
ENSG00000087086	FTL	8.86357	10.077	8.67979	11.4278	8.99773	9.17355	10.2548	8.8828	9.49977	8.30146	8.48804	9.08536	9.0787	7.88781	10.5013	8.20153	9.20975	9.2885	8.77625	9.08031
ENSG00000087087	SRRT	6.19786	6.03804	6.62695	5.94867	6.53893	6.64184	6.17072	6.33286	5.74961	6.48531	6.29582	6.5355	6.27895	5.67757	5.99099	6.42017	5.99423	7.04083	5.73114	6.44974
ENSG00000087088	BAX	6.28543	6.43793	6.18759	5.44496	4.48633	6.92434	6.91152	4.64555	5.15393	5.86529	5.70637	6.7541	5.05901	4.98345	6.54017	6.191	5.82647	7.15666	5.72172	5.60106
ENSG00000087095	NLK	3.17468	2.70496	2.93969	4.27816	4.37215	2.57826	2.94961	3.13699	2.72988	2.87337	3.56064	2.77279	2.72545	3.44238	3.06536	3.69762	3.42726	2.64115	3.03961	4.12578
ENSG00000087111	PIGS	6.08164	5.98557	5.76909	5.98339	5.8803	6.25219	6.71413	6.58877	5.94837	6.12716	6.24895	6.06998	5.79885	6.06968	6.2365	4.97222	4.70338	5.26739	4.41035	6.30017
ENSG00000087116	ADAMTS2	0.0934636	0	0.341596	0.174145	0.238577	0	0.065147	0.0300286	0.0840416	0.111074	0.0328391	0.0600319	0.0512147	0	3.47109	0	0.173356	0.110798	0.0503942	0.127996
ENSG00000087128	TMPRSS11E	0.0418706	1.04787	0	0.0642923	2.00116	0.145001	0	1.06883	0.282096	1.42787	1.67783	0.958964	2.7589	0.140536	0	0.120204	0	0.81765	0	0.151637
ENSG00000087152	ATXN7L3	4.80863	5.34927	4.63051	5.16048	4.28978	5.66104	5.03409	5.79331	5.06367	4.43582	4.69057	4.31213	4.19219	5.28001	5.53502	4.96562	5.81424	5.70475	5.56342	5.29072
ENSG00000087157	PGS1	3.44829	4.39304	3.68785	4.34264	3.42922	4.25209	3.50043	3.98044	4.36344	3.64623	3.63833	3.55238	3.45516	3.37349	4.64248	4.53797	4.74504	4.09315	4.45399	3.94009
ENSG00000087191	PSMC5	6.449	6.37225	6.30907	7.69132	5.11518	7.09637	7.2385	7.19059	6.02234	7.13229	7.2064	7.20374	7.25066	6.16851	6.23367	6.24658	7.30346	6.64316	6.87521	5.95763
ENSG00000087206	UIMC1	4.59719	4.5688	4.46648	4.63016	4.21582	3.75169	4.86096	3.68176	3.5857	4.39943	4.3048	4.28342	3.65798	4.53294	4.00047	4.21309	4.03057	3.97401	4.20808	4.31406
ENSG00000087245	MMP2	0.0400765	5.09467	0.0710262	0	1.61102	4.48806	2.53951	0	4.84882	0	0	0.0138621	0.0576301	0.057584	6.65825	0	0	0	0	0.0441885
ENSG00000087250	MT3	0.806696	0.233247	0	0.470856	2.36126	1.05361	0	0.968218	0	1.05833	0.834169	0.762616	0.700444	0	0	2.3686	0.315784	1.14164	0.227621	3.30829
ENSG00000087253	LPCAT2	1.39217	4.87667	2.01055	2.60466	1.26599	5.69111	2.58853	0.974527	4.22267	0.0829656	0.69487	1.60478	1.76502	0	5.12009	0	0	1.4123	0	2.71204
ENSG00000087258	GNAO1	0.321836	0.240374	1.64526	1.6507	0.333627	0.112788	0.116832	0.0507198	2.18931	0.204602	0.458058	0.220592	0.187457	0	0.476111	2.93052	0.67183	1.65115	1.39409	1.92549
ENSG00000087263	OGFOD1	5.33028	5.20947	4.49795	5.61649	3.78689	5.22514	5.72097	4.64059	4.59496	4.85372	5.38146	5.4244	5.37562	5.44887	4.90835	4.01631	5.05734	4.88581	4.79432	4.29673
ENSG00000087266	SH3BP2	4.6473	4.87291	4.41263	3.76105	4.01224	4.5989	4.50198	4.65943	4.73184	4.91498	4.80475	5.38011	5.85591	4.96366	5.27138	4.25121	3.12304	4.02082	3.81035	4.07029
ENSG00000087269	NOP14	5.37928	5.00407	5.31258	5.14492	4.38063	5.81406	5.27582	5.32743	4.37	5.78913	5.26798	5.78891	5.38835	5.01098	4.96364	4.15736	4.22773	5.14613	4.35195	4.75133
ENSG00000087274	ADD1	5.70783	6.14718	6.18616	6.18097	5.29576	6.51247	6.0812	6.00068	6.12742	6.13647	5.76993	6.16758	6.08139	5.82416	6.23396	5.87166	5.61004	6.10885	5.16644	6.30436
ENSG00000087299	L2HGDH	3.58841	3.42788	3.71988	4.90235	3.03871	3.8156	4.17613	4.84034	3.48981	3.346	3.49178	3.58444	2.72876	4.11736	3.78246	3.898	4.03448	3.11875	3.77847	2.79309
ENSG00000087301	TXNDC16	3.46368	2.00145	3.6185	2.38622	4.95426	1.96566	1.63107	4.2063	2.23498	2.35352	2.37684	1.85133	1.89332	4.09795	1.97091	4.29354	3.13815	2.33825	3.23504	4.8086
ENSG00000087302	RTRAF	6.27447	7.16524	6.42925	8.05851	6.56634	7.18241	7.10077	6.95401	6.63287	6.54647	6.67209	6.65533	6.64937	6.38987	6.88007	7.17941	8.18462	6.90508	8.0109	6.42093
ENSG00000087303	NID2	1.08527	2.917	2.46137	1.4572	1.01956	4.08867	6.49116	0.815762	1.88521	0.246869	0.0787181	0.200506	0	0.458707	2.73179	0.394402	2.48685	0.27305	1.31449	1.05001
ENSG00000087338	GMCL1	3.47923	3.4165	3.86287	3.42285	4.20339	3.45917	3.51779	4.29025	3.34604	3.01924	2.58115	2.66208	2.49646	4.2858	3.50864	3.71528	3.35597	3.81215	3.63942	4.30657
ENSG00000087365	SF3B2	6.62189	6.22165	6.54825	6.95002	7.33084	6.40164	7.24924	7.27565	6.24061	7.12566	7.30857	7.28843	7.29634	6.3058	6.18061	6.72164	6.60255	7.14452	6.85528	7.62688
ENSG00000087448	KLHL42	4.21447	3.83187	4.3751	2.64533	3.90789	3.0779	3.40133	3.22399	3.48815	3.61783	3.22856	3.52841	4.25753	4.61252	3.63599	3.61643	5.0766	3.25081	4.46728	3.84056
ENSG00000087460	GNAS	8.98237	9.97932	8.33055	9.40672	8.80989	9.88863	9.36393	10.2458	9.94568	9.54618	9.50325	9.60628	9.83036	8.60859	10.1498	9.99672	9.64099	8.86296	9.23957	9.49328
ENSG00000087470	DNM1L	5.14952	5.2864	6.34391	5.01655	5.68401	5.48473	6.16586	4.98736	5.38765	4.803	4.83838	4.36893	4.59926	5.52808	5.23744	4.576	4.93723	4.81035	4.44998	5.58367
ENSG00000087494	PTHLH	2.10472	6.65568	0.186276	0.613696	0	7.23698	0.14954	0	5.22748	0	0	0.241895	1.55263	0.483765	6.11149	4.94638	5.67798	0	3.90778	0
ENSG00000087495	PHACTR3	0.230934	4.2622	0.400174	0.635881	1.71656	0.343532	0.276693	1.55917	0.45068	0.471179	0.193673	0.105015	0	0.396128	0.298801	1.86019	6.69957	0.339614	5.47283	1.21569
ENSG00000087502	ERGIC2	4.97843	6.01331	5.64034	4.50005	5.33677	6.12663	5.59025	4.76705	5.26593	4.18799	4.65431	4.40059	4.85037	4.6851	5.98268	4.91578	7.38722	4.95052	6.61188	5.56462
ENSG00000087510	TFAP2C	0.229965	4.61834	3.4716	3.2017	2.00559	4.73581	0.469344	4.34138	4.2907	3.81344	4.00422	3.57543	3.59264	3.26342	4.7906	3.69582	4.31593	3.6619	3.10771	2.48173
ENSG00000087586	AURKA	4.98195	5.99797	5.08389	6.5069	3.44606	6.62354	5.86615	5.35199	5.52651	5.38127	5.52559	4.54429	3.75716	3.49759	6.13839	5.81802	5.97423	5.41071	5.3125	5.49517
ENSG00000087589	CASS4	0.0560753	0.0971015	0.232863	0.10559	0.283627	0.0829881	0.165569	1.04521	0.369736	0	0.210731	0.122057	0.0407824	0.156517	0.0760005	0.101632	0.139967	0.0892041	0.173372	0.154732
ENSG00000087842	PIR	3.82483	7.27109	4.06888	5.03928	3.83955	7.13466	4.98473	3.81949	6.89347	5.38827	5.05226	5.46697	4.50488	4.15354	7.69043	3.99902	4.69497	4.33119	4.14671	4.53718
ENSG00000087884	AAMDC	2.25255	3.11926	3.49458	4.15253	3.72256	2.83236	3.21705	3.97881	4.43795	3.68905	3.67524	3.88081	3.83507	3.65271	3.13349	3.64915	4.56303	2.40879	4.35127	4.18135
ENSG00000087903	RFX2	2.1553	3.27537	3.76725	3.43856	2.70324	3.69519	2.8028	2.77969	3.41289	2.87229	2.52594	2.90071	2.44836	1.52681	3.43576	3.04257	2.79504	3.13207	3.36559	3.13127
ENSG00000087995	METTL2A	4.3409	4.02403	4.0113	4.03792	3.04494	4.06716	4.38621	4.58002	3.76091	4.51439	4.57096	4.41112	4.51698	3.84763	3.99243	3.6599	4.64658	3.87769	4.40234	3.29728
ENSG00000088002	SULT2B1	0.924993	3.33324	1.05757	1.81965	0.224903	0.483419	0.17532	3.48647	1.86142	4.22163	2.91849	3.6485	4.89784	4.17764	0.3364	2.43086	0.412744	4.51764	2.12523	1.27107
ENSG00000088035	ALG6	3.26407	4.06144	3.98958	3.56307	3.60828	3.82391	4.17171	3.69261	3.84112	3.79966	3.33654	3.57222	3.53575	3.15929	3.79948	3.71999	3.22614	3.3354	3.65308	3.40301
ENSG00000088038	CNOT3	5.71714	4.54817	5.16534	5.22815	5.03533	4.99697	4.08392	4.61039	4.84858	4.97043	5.21448	5.32177	4.93587	5.09458	4.7554	4.40188	5.43356	5.36549	5.46816	5.5564
ENSG00000088053	GP6	0.128388	0.120272	0.156182	0.209086	0.173847	0.0835049	0.0865297	0.360913	0.870257	0.329774	0.40318	0.148975	0.322168	0.100377	0.140848	0	0.311461	0	0.420135	0.379697
ENSG00000088179	PTPN4	3.44654	4.40574	2.7193	3.21054	3.42992	4.2401	3.2579	3.72867	3.64457	3.64071	2.74944	2.62842	3.97997	3.69446	4.30515	3.28023	4.5322	3.4849	3.62544	3.86881
ENSG00000088205	DDX18	4.57153	5.50152	4.52658	4.73898	4.99817	5.91341	5.81498	5.84829	5.01197	4.47309	4.0187	4.79914	4.33126	5.17292	5.30442	4.05014	5.46088	4.89201	5.64128	4.862
ENSG00000088247	KHSRP	8.13168	6.92402	7.90768	8.01275	7.60258	7.25937	8.38671	7.94398	6.7931	7.99629	8.16702	8.35159	7.86814	7.51244	6.81612	8.03427	8.06322	7.94637	8.09265	6.97514
ENSG00000088256	GNA11	4.98587	4.36929	5.11588	5.28566	4.71649	4.84459	4.86573	5.2007	4.15349	5.37466	5.43269	5.57692	5.96557	4.66384	4.64603	4.33436	4.86938	4.86389	4.70509	4.17395
ENSG00000088280	ASAP3	2.9279	3.73399	3.60702	2.45263	3.40508	4.05528	2.67768	4.89431	4.14715	3.24026	2.93211	3.31846	3.04989	5.03448	4.32069	1.91419	3.03518	5.33732	3.19472	3.36637
ENSG00000088298	EDEM2	4.11228	4.70228	3.34498	5.31916	2.93049	4.87653	4.8704	3.84304	4.3257	3.52455	4.27272	3.99528	3.91503	3.76987	5.03507	3.79881	4.15969	4.35396	4.12256	2.49967
ENSG00000088305	DNMT3B	2.70384	2.94651	2.76462	1.33362	1.48296	2.96329	6.29046	3.16544	2.81237	2.33676	2.2027	2.39664	1.65913	1.50698	3.30963	2.86808	1.86043	1.80785	2.41303	2.31011
ENSG00000088325	TPX2	6.04662	6.68118	5.99613	6.58885	4.4771	7.11283	7.00173	5.9179	6.04722	6.16378	5.89856	5.38825	4.64343	4.57539	6.60916	6.65749	6.51298	6.37321	6.1739	5.81485
ENSG00000088340	FER1L4	0.568759	2.73511	2.94397	3.08919	0.736927	2.99588	0.963547	0.728365	3.34468	1.71847	1.37401	1.69434	2.12498	0.794951	3.75465	0.82575	2.79914	1.41916	4.54707	1.6075
ENSG00000088356	PDRG1	4.62878	3.91475	3.63421	3.82946	3.76944	4.08041	4.15498	3.86386	3.73801	4.38074	4.20385	5.14626	4.97625	4.13192	3.90909	4.78874	4.25448	4.57567	4.46153	4.47113
ENSG00000088367	EPB41L1	3.17281	6.34309	3.98505	5.27408	4.20472	6.84234	5.84813	4.2216	5.92245	5.14379	4.64313	5.22761	5.45963	4.20962	6.66794	3.59692	5.66645	4.89864	5.50285	4.53201
ENSG00000088386	SLC15A1	0.218455	0.0600978	0.0611438	0.0973961	0	0.0842942	0.116223	0.0340988	0.157646	0.030844	0.162036	0.0197797	0.0414338	0.120799	0.0396054	2.10929	0.168199	0	0.993153	0.155748
ENSG00000088387	DOCK9	3.8477	4.90309	4.67798	4.36312	4.98045	4.42033	3.73009	3.23676	4.32712	3.47756	3.66885	3.86816	3.21834	3.32055	5.22493	5.65681	3.49701	1.40318	4.37964	5.24406
ENSG00000088448	ANKRD10	6.18371	7.48777	7.41201	7.58525	11.4199	6.99819	6.86479	5.02862	7.46864	6.07963	5.14701	4.39922	4.60349	8.04525	7.1401	8.81124	6.9867	4.32403	7.71586	10.9663
ENSG00000088451	TGDS	2.88834	3.02753	3.17882	2.51263	2.13914	2.92158	3.2785	1.7459	2.78047	2.38913	1.89408	1.81001	2.11515	2.93878	2.91311	3.06132	2.73121	1.58972	2.89666	2.28768
ENSG00000088538	DOCK3	2.6404	0.0705166	1.74056	1.58759	0.0789286	0.0518984	0.15493	1.66479	0.171754	0.338833	0.614454	1.3201	1.48328	3.59173	0.128056	2.28837	0.870067	0.110355	0.673334	0.157103
ENSG00000088543	C3orf18	2.03976	0.335957	2.88566	3.18771	1.89864	0.0695424	1.05189	1.74789	2.76604	3.23801	3.81331	4.25909	4.46372	1.16591	0.745442	2.41346	4.79913	3.49907	4.33057	4.10339
ENSG00000088682	COQ9	5.92011	6.01009	5.29546	5.19936	4.40491	6.30414	6.2611	5.94854	5.78884	6.06103	6.35003	6.56706	6.35987	6.01399	6.24496	5.19411	4.82453	5.57698	4.66041	4.93982
ENSG00000088726	TMEM40	0.233645	4.71128	0.370614	0.551758	0.272024	3.32159	0.642961	0	2.82991	0.834345	1.12816	1.1378	1.47614	0	3.26617	0.194992	0.489558	0	2.24363	0.15214
ENSG00000088727	KIF9	3.21308	2.00884	3.46387	1.89457	3.67633	2.815	2.67744	3.3807	2.08094	3.88556	3.6769	3.88334	4.06193	3.31877	3.10094	3.29583	4.34537	3.15667	4.32799	3.51356
ENSG00000088756	ARHGAP28	0.27016	0.439635	1.09121	2.311	3.73122	0.449102	1.8301	2.39182	1.00621	4.29131	3.09085	1.97983	0.908903	0.647896	1.06647	2.54245	3.14478	3.24088	3.34206	4.58676
ENSG00000088766	CRLS1	5.32741	5.21021	4.78017	4.05594	5.84708	5.16536	5.15756	5.76087	4.75073	4.94266	5.06055	5.21292	4.78419	5.34382	5.15021	4.87907	5.27951	5.79569	5.63778	5.6837
ENSG00000088808	PPP1R13B	3.9362	4.40301	4.6354	3.74687	4.5844	4.14038	4.15579	3.76417	4.2019	3.69116	3.65884	4.02739	3.57074	3.14201	5.06157	5.07056	3.44978	2.66586	3.59884	4.56831
ENSG00000088812	ATRN	3.50339	5.65369	3.72093	3.82782	4.79474	5.61632	4.34915	3.71818	5.12767	3.30593	3.23295	4.05992	3.83999	3.76027	5.7769	4.11942	4.87848	4.27005	4.70082	4.51514
ENSG00000088826	SMOX	1.47385	4.32468	1.6837	5.7475	3.27712	5.0809	3.47827	2.53428	3.42594	2.1134	1.88859	2.86394	3.28135	3.28926	5.10897	0.572226	4.10638	4.17615	4.48725	2.54079
ENSG00000088827	SIGLEC1	0.00413329	0	0.0220765	0	0	0.0258097	0.0167351	0	0.0644764	0	0	0.0337724	0.0354922	0	0.0170612	0	0	0	0.0172414	0
ENSG00000088832	FKBP1A	6.5737	8.00642	6.85957	7.70266	7.89369	8.09762	8.29814	7.94629	7.10111	7.39105	7.0652	7.6632	8.10358	6.82076	7.64592	7.54539	8.82406	7.98669	8.53141	7.57438
ENSG00000088833	NSFL1C	5.74856	6.19236	5.35507	5.46268	5.70766	6.80546	6.44578	5.67228	5.77804	5.47632	5.67361	6.09166	6.47322	5.12619	6.32154	6.48427	6.81152	6.18821	6.88463	5.66976
ENSG00000088836	SLC4A11	2.03019	3.45791	3.14034	1.55961	0.492458	3.1337	3.18478	2.67763	2.45311	0.989578	1.01597	2.68438	3.14631	2.09953	2.71713	2.53674	4.22411	2.55095	4.93085	1.38247
ENSG00000088854	C20orf194	0.786302	3.55598	1.23099	1.78372	1.66927	3.35286	2.83654	0.566768	3.11726	0.728837	0.744779	1.09293	1.16342	1.61722	3.85506	1.88962	1.94566	1.43437	1.80705	1.82961
ENSG00000088876	ZNF343	2.71035	2.48931	2.58488	1.88309	3.19081	3.05605	3.71928	3.14657	2.85934	2.55388	3.22346	2.72404	2.49364	2.96494	2.65006	2.72322	3.45337	3.01696	3.46967	3.58862
ENSG00000088881	EBF4	1.36216	1.32826	3.18391	2.57361	1.77551	0.46568	0.223725	0.430805	1.96592	1.65964	1.4005	0.763138	0.840463	2.57564	0.905814	3.62509	0.832129	2.25107	1.64111	2.9348
ENSG00000088882	CPXM1	0.0419065	0.0723009	0.0556246	0	0	0	0	0	0	0	0	0	0.0452838	0	0	0.739005	0	0	0	0
ENSG00000088888	MAVS	3.39044	4.18051	3.30439	3.3404	4.99366	4.44639	3.97139	4.19444	3.75779	4.01476	4.24034	4.88014	4.90055	4.07379	4.16716	3.8059	4.80822	4.43713	4.52227	4.45818
ENSG00000088899	LZTS3	1.79759	1.84384	1.3076	1.72826	1.27815	1.23367	1.25459	1.66059	1.37389	1.34543	1.32814	2.14497	2.03965	1.42183	1.60977	3.36887	2.20438	1.50608	2.02715	1.72539
ENSG00000088930	XRN2	5.49625	5.83086	5.51513	5.33146	5.91713	6.23822	6.37808	5.74047	5.10941	5.15667	4.63201	5.09248	5.05782	5.45526	5.76127	5.53376	5.65516	5.59302	5.64119	5.65071
ENSG00000088970	KIZ	1.64548	3.88843	2.98627	2.03825	4.04034	3.37541	2.5218	2.36576	2.46384	2.51817	2.04573	2.37623	2.40225	3.12261	3.29914	2.70872	2.58183	2.28714	3.22948	3.05897
ENSG00000088986	DYNLL1	7.99142	8.11943	7.94412	8.39535	7.47101	8.47097	8.49982	8.2629	7.68332	7.51352	7.91195	8.05097	8.22729	7.45785	8.07617	8.32131	8.49741	8.37336	7.95385	7.81849
ENSG00000088992	TESC	1.96424	0	2.17528	3.023	4.91892	0	2.74791	0	0.868536	2.22229	1.8048	3.51886	3.08059	1.06448	0	4.56134	0.152719	1.2703	0	4.18709
ENSG00000089006	SNX5	5.5926	7.06271	5.86823	5.68765	6.17942	7.53235	7.37001	6.45127	6.52277	6.22307	5.41166	5.62782	5.97931	5.62077	6.94657	6.07683	6.27984	6.30935	6.1795	6.67573
ENSG00000089009	RPL6	10.2735	9.77455	10.7961	10.1017	11.4131	9.76424	10.3236	9.49719	9.47439	10.7905	10.0395	10.3775	10.0581	9.78118	9.50617	8.04787	9.84582	9.42705	9.55834	11.04
ENSG00000089022	MAPKAPK5	5.07422	4.3894	4.8871	4.60566	5.03627	4.52133	4.62405	4.6527	4.06953	4.69602	4.56323	4.27703	4.82463	4.5654	4.42809	4.02754	5.16	4.15545	4.6625	4.952
ENSG00000089041	P2RX7	1.45032	0.170704	2.39523	0.0859202	1.09085	0.0338332	0.160467	0.342881	0.287269	0.777081	0.885237	1.15972	1.04843	0.0650811	0.229044	0.108094	0.695492	0.839242	1.17873	0.660953
ENSG00000089048	ESF1	2.06663	4.27895	3.36738	3.05911	3.96025	4.7243	3.85709	3.47109	3.3195	1.86187	1.62878	1.78934	1.61802	3.06328	3.7828	3.12576	3.91301	2.8494	3.74136	3.559
ENSG00000089050	RBBP9	3.58561	3.61181	3.25558	3.03753	2.79023	3.86247	3.88003	4.00697	3.77508	3.38783	3.07176	3.87219	3.79065	3.42418	3.59151	3.58375	4.40184	4.10607	4.13709	2.95085
ENSG00000089053	ANAPC5	6.87059	5.99877	6.80017	6.11594	6.51482	5.94067	6.3257	6.29599	5.94699	7.22381	7.40389	7.17394	6.99637	6.1352	5.8561	5.62696	6.47146	6.26176	6.03556	6.26334
ENSG00000089057	SLC23A2	2.51831	3.83469	2.64579	3.11736	4.52471	4.03897	3.27151	3.00853	3.27987	1.58655	2.65053	2.24327	2.78338	4.55304	4.14027	3.2124	3.94631	3.30191	3.63438	4.25856
ENSG00000089060	SLC8B1	1.43942	3.80499	2.98682	3.15811	2.05454	3.68712	3.25501	3.74953	3.58854	2.65955	3.11639	3.98317	3.521	2.24834	3.92491	2.84537	3.67333	2.9844	3.41542	2.56469
ENSG00000089063	TMEM230	5.88431	6.73979	5.76969	6.00222	6.99916	6.16836	6.29249	5.30222	6.23437	6.00287	5.88357	6.54014	6.58169	6.16907	6.58905	6.30278	6.87681	6.22652	6.86385	6.13867
ENSG00000089091	DZANK1	1.11517	1.27157	1.36711	0.988354	2.41766	0.568977	1.87682	1.639	0.970056	1.19424	0.890442	0.75187	1.16988	1.89785	1.31232	2.20514	1.94212	2.08284	1.95243	1.90156
ENSG00000089094	KDM2B	3.67945	3.53689	4.28123	3.29975	4.29791	3.66649	4.06088	4.77207	3.86437	3.90518	4.11308	4.17637	4.10311	3.70315	3.83148	4.11267	4.5286	4.39876	4.273	3.80768
ENSG00000089101	CFAP61	0.648482	0.413929	0.857522	0	0.824108	0	0.525802	0.292396	0.300239	0.266633	0.710719	1.19092	0.482567	0.1849	0.177251	1.49537	0.321378	0.279911	0.411943	0.440382
ENSG00000089116	LHX5	0.397942	0.573791	0.863328	0.0303145	0.0432113	0.314852	0	0	0.332079	0.0253038	0	0.0162157	0.0340138	0	0.699024	1.11132	0	0	0.141861	0.242317
ENSG00000089123	TASP1	2.32453	3.24269	2.99029	2.69371	2.86633	3.44317	2.57662	3.39049	2.72758	2.54818	2.71726	2.30596	2.26431	2.99182	3.26905	2.58643	2.61747	2.53512	3.03822	2.58734
ENSG00000089127	OAS1	0.191767	2.2502	0.156535	1.93014	2.356	2.54897	0	0.767701	2.33533	1.0777	0.974002	1.27502	1.69762	1.34255	3.35082	3.76782	3.26191	1.27001	4.60172	2.37379
ENSG00000089154	GCN1	5.28102	5.56479	5.49712	6.19505	6.05625	5.23217	6.10029	4.69732	4.99231	6.16884	6.16061	6.50297	6.42887	5.38584	5.26598	4.8148	6.27682	5.82299	5.85176	6.28437
ENSG00000089157	RPLP0	11.5542	10.4935	11.3824	10.936	12.3638	10.7417	11.3163	10.859	10.3631	11.924	11.3317	11.7988	11.7128	10.9263	10.5668	9.49719	10.9153	11.2938	10.5941	12.1219
ENSG00000089159	PXN	4.78435	7.2886	5.43487	7.38802	5.10546	7.03169	6.68094	5.3454	5.78777	5.51067	5.28701	5.99899	5.87103	5.19847	6.59466	4.02199	8.76698	4.99356	8.09121	4.99225
ENSG00000089163	SIRT4	0.947007	0.154727	1.33585	1.18925	0.97194	0.136513	1.02806	1.01132	0.30028	1.2302	0.997497	1.53094	0.97908	0.457854	0.351006	0.551292	1.15456	1.51381	0.293997	1.43652
ENSG00000089169	RPH3A	0.724559	0.281013	0.860945	0.360668	0.323064	0.366973	1.26077	0.40862	1.22964	0.615878	0.281011	0.184901	0.260019	1.11628	1.14879	0.223651	1.28195	1.02072	0.899777	0.501987
ENSG00000089177	KIF16B	3.88861	3.45148	2.43221	2.97581	4.39517	3.81328	1.86302	2.70657	2.80871	1.75788	1.06753	1.24648	2.30131	2.66269	3.29235	2.10947	2.85342	2.88536	2.66594	4.63011
ENSG00000089195	TRMT6	3.92661	4.70142	3.23605	4.01464	3.93498	5.01771	3.98815	4.7205	3.44664	2.14317	2.08832	2.76542	2.32599	2.93044	4.15933	3.62553	4.65214	3.17397	4.66868	3.36351
ENSG00000089199	CHGB	3.8222	0.529507	0.14598	0.213462	3.31329	0	0	0.041822	0.140732	0.0378396	0.207431	0.0121946	0.118891	0.126499	0.0485549	4.54472	0	0	0.129864	4.42403
ENSG00000089220	PEBP1	8.13884	6.18349	8.17208	6.45924	7.67216	6.14547	7.28042	8.28378	6.54129	8.38163	8.24607	8.48061	8.11647	8.51182	6.14567	7.18534	7.57716	7.96981	7.24254	8.02897
ENSG00000089225	TBX5	0.0421623	0	0.0452713	0	0	0	0	0.0982071	0	0.0451958	0.487665	0.160144	0.332259	0	0	2.20036	0	0.428983	0	0
ENSG00000089234	BRAP	3.89212	3.19538	3.94319	3.72738	3.80941	3.1701	3.72115	3.53237	2.94485	3.16347	3.21878	3.15888	3.33265	3.28217	3.11534	3.51874	3.98093	3.01826	3.83663	3.45911
ENSG00000089248	ERP29	7.15783	6.28289	6.5429	6.29751	6.81428	6.52005	7.72928	6.24573	6.13769	6.6396	6.9936	6.92347	7.38052	6.7665	6.67194	6.62399	5.82534	6.61601	5.74182	6.73258
ENSG00000089250	NOS1	0.0307415	2.15742	0.659601	0.06971	0.322016	2.24033	1.04541	0.0361853	1.80134	0.0138892	0.0168103	0.0421679	0.0617197	0.0352472	2.41921	0.0591762	0.434814	0.0590178	0.149594	0.725578
ENSG00000089280	FUS	7.54609	7.45384	7.79965	6.99591	7.37547	8.023	8.02118	8.26742	7.11057	7.37731	7.81224	7.71112	7.5564	6.78317	7.20917	8.60747	7.82782	7.99539	7.72739	6.41121
ENSG00000089289	IGBP1	4.68576	4.5073	4.55677	4.07026	5.44039	4.53523	4.56394	3.67741	4.27975	5.32926	5.34052	5.39993	5.84122	4.9538	4.73259	4.09359	5.00813	4.43117	5.00478	4.63551
ENSG00000089327	FXYD5	0.584441	5.76583	1.06615	5.89961	1.72302	5.62723	6.87536	1.96442	4.97686	2.76061	0.551546	0.970691	3.64766	0.48968	5.83117	3.07644	6.39885	0	6.32612	3.13145
ENSG00000089335	ZNF302	2.77201	3.29703	4.12162	3.70036	4.46925	3.40311	3.24177	2.84981	4.04687	2.16741	2.14709	2.59692	2.32636	3.86761	3.35755	5.20109	3.5186	3.29337	3.79853	4.30843
ENSG00000089351	GRAMD1A	3.33875	4.88762	3.67111	5.51048	5.86087	4.61037	5.28076	5.18671	4.74786	5.47023	5.20841	6.32783	5.66902	4.87277	4.83157	5.10115	4.3694	6.07128	4.0098	5.52662
ENSG00000089356	FXYD3	7.01315	9.86882	6.67012	0.579972	3.00217	10.0591	0.404727	7.09061	9.3153	4.41877	6.69611	5.41136	5.84748	7.9334	10.2294	3.43658	1.48309	5.55857	5.26715	5.2378
ENSG00000089472	HEPH	0.0410834	0	0.198477	0	0	0.0459534	0	0.238923	0.382555	0.496488	0.0790631	1.89314	1.1636	0	1.36144	0	0	0.230159	0.0349034	0
ENSG00000089486	CDIP1	4.08852	3.24071	4.68575	3.8466	0.928889	2.69263	4.11473	4.48033	4.15545	5.21102	5.61844	6.07164	5.43075	2.83065	3.39094	4.33501	3.23987	2.30497	3.22886	0.856909
ENSG00000089505	CMTM1	2.07666	1.66971	2.68251	2.79257	1.6257	2.76693	1.36142	2.19517	1.98867	1.55094	1.11033	1.01204	1.07111	1.6569	1.94129	1.75858	0.880906	2.19765	1.71686	1.27271
ENSG00000089558	KCNH4	0.537918	0.595987	0.15617	0.0485744	0.405934	0.422939	0	0	0.62009	0	0.0702466	0.0559457	0.0827455	0.0544167	1.01195	0.318106	0	0.0897957	0	0.54059
ENSG00000089597	GANAB	7.5198	7.47734	7.14601	7.71792	7.42396	7.60725	7.87323	7.59721	7.37317	7.7759	7.90522	8.04583	8.24239	7.50417	7.55205	7.82412	7.87411	8.14666	7.29423	7.28816
ENSG00000089639	GMIP	1.96148	2.62234	2.40715	2.65481	2.43155	2.92867	2.96171	3.90236	3.26282	3.50641	3.92196	3.81696	3.41219	2.44851	2.8194	3.2785	3.19855	3.46114	2.67441	1.73054
ENSG00000089682	RBM41	2.34255	3.35248	3.16083	2.5728	2.58577	3.2696	3.41149	3.4007	3.39595	2.26001	2.30759	2.03452	2.39635	2.85057	2.98852	3.19156	3.66962	2.45882	3.22115	2.55847
ENSG00000089685	BIRC5	5.96956	5.56916	6.17906	6.3522	3.49893	6.08995	5.54172	6.34096	5.45131	6.53113	6.67319	5.58168	4.6185	5.24318	5.76507	5.57339	7.24483	6.14813	6.71594	5.33522
ENSG00000089692	LAG3	0.195206	0.205732	0.562983	0.333221	0.521168	0.0640194	0.164938	0.673376	0.641659	0.296481	0.0724509	0.333717	0.257141	0.31277	0.14566	0.316278	0.290346	0.673188	0	1.01692
ENSG00000089693	MLF2	8.36774	7.54337	7.40334	7.18051	6.8643	8.18753	7.27746	8.03447	7.24078	8.08468	8.20912	8.37957	8.21898	7.35059	7.79486	6.43062	6.68987	7.35509	6.66077	7.60356
ENSG00000089723	OTUB2	0.941817	0.775018	0.742356	2.22036	1.48637	0.882816	1.53524	1.46755	1.07477	1.93077	2.31997	2.48982	3.08193	1.26073	0.92238	0.933699	2.24442	2.3475	1.45289	1.57337
ENSG00000089737	DDX24	6.02105	5.85391	6.15142	6.2696	5.64241	6.04491	6.10439	6.40753	5.96686	6.53933	6.76778	7.15956	7.13885	6.07783	5.56277	6.30106	6.39827	5.92245	5.59013	5.73303
ENSG00000089775	ZBTB25	2.01634	2.99789	1.799	2.60223	2.50327	3.15012	3.06892	2.27764	3.54981	2.89121	2.45601	2.77575	2.51404	3.37637	2.98606	3.20146	3.4705	2.28104	3.14332	1.78858
ENSG00000089818	NECAP1	4.90286	3.87041	4.84009	4.02836	4.19838	4.13889	4.2039	4.02584	3.5887	4.83136	5.30766	5.0575	5.25865	4.739	3.99826	2.79555	3.80785	4.84694	3.30952	4.44598
ENSG00000089820	ARHGAP4	1.52621	1.04011	1.13871	1.09166	2.15912	0.262863	0.816928	0.950591	1.07926	2.31874	2.52876	2.79999	2.67789	0.889025	2.0355	1.8112	0.594281	0.861258	1.4599	2.66405
ENSG00000089847	ANKRD24	2.78503	0.469008	2.55312	0.819796	1.82475	0.0545437	0.926877	0.0292903	0.763581	1.63138	0.886332	2.60758	2.47385	0.60065	0.374609	0.199636	0.369926	0.293491	0.922214	0.776627
ENSG00000089876	DHX32	3.85371	4.79807	3.52625	4.76478	3.64082	5.11891	3.63949	5.03332	4.51063	4.74908	4.74386	4.62067	4.30712	4.54532	4.93944	3.46416	4.48208	3.93217	4.63624	3.57908
ENSG00000089902	RCOR1	3.79348	4.15381	3.73667	4.45613	3.79304	3.42727	4.49221	4.19097	4.51711	3.73579	4.38783	4.11368	3.82218	3.6801	3.83485	4.64808	4.20716	3.54536	4.25209	3.71911
ENSG00000089916	GPATCH2L	3.13638	3.58487	4.0208	4.71661	4.3112	2.96286	3.07947	3.71369	3.33612	3.62542	3.48062	3.66599	3.37477	3.76619	3.8497	4.61198	4.41481	3.22606	4.19539	3.80426
ENSG00000090006	LTBP4	5.72246	5.13376	5.7159	4.19457	3.45177	3.38959	4.62583	2.50803	5.4745	4.73992	4.37499	5.36217	5.18401	2.66289	4.49386	3.69133	4.91329	4.65524	4.41492	2.80315
ENSG00000090013	BLVRB	5.97039	7.5557	5.19334	6.36334	1.77623	7.76944	5.85987	6.0571	7.17093	6.85253	7.66268	7.23743	7.8118	5.8303	7.99203	4.47663	5.44865	5.19862	5.82225	3.59263
ENSG00000090020	SLC9A1	5.47871	4.55982	3.7667	3.38197	3.44557	5.04569	3.72852	4.15752	4.28102	3.96911	4.57766	4.75749	6.09254	4.63268	4.71609	4.17011	4.31859	4.27977	4.07767	3.39504
ENSG00000090054	SPTLC1	4.8113	5.54376	4.78857	5.71792	4.50257	5.78046	5.37989	5.15315	5.17692	4.72381	4.4365	4.43589	4.65685	4.90284	5.43476	4.80245	4.70404	4.69936	4.76936	4.33833
ENSG00000090060	PAPOLA	5.8856	6.4783	6.33518	7.21519	6.77438	6.70028	6.2962	6.36136	6.18789	5.71626	5.9496	6.07463	5.8232	6.31994	6.12016	7.13419	6.78703	6.10838	6.32431	6.77359
ENSG00000090061	CCNK	4.72749	5.36011	4.78327	5.1474	4.47738	5.75949	4.98498	4.8883	4.96406	4.88354	5.28387	5.23956	5.15999	4.7821	5.10559	5.35261	4.82511	5.09376	4.11913	4.39042
ENSG00000090097	PCBP4	4.87207	3.31817	3.97266	3.84875	3.53822	2.50017	5.46546	6.18311	3.98481	3.88856	4.46596	4.38616	4.40194	4.93842	3.37508	3.17476	5.22763	5.78866	4.6481	4.49278
ENSG00000090104	RGS1	0.638562	0.0743245	0	0	0.115842	0	0	0	0.0775285	0	0	0.111119	0.0912808	0	0	0	0.110545	0.284591	0	0
ENSG00000090238	YPEL3	2.71437	3.53222	3.37952	3.58826	3.95783	3.01415	3.34935	3.79949	3.31749	3.35844	3.68525	3.52366	4.36183	3.60386	3.9461	4.49459	2.47529	4.01847	3.64105	4.21376
ENSG00000090263	MRPS33	6.65979	5.27623	6.37207	5.62268	6.41933	5.74953	5.83046	6.25356	5.36849	6.7881	7.3811	6.63823	6.62926	6.54263	5.60914	5.00117	5.90475	6.3642	5.86946	6.02848
ENSG00000090266	NDUFB2	8.02068	6.65315	7.79514	7.13035	7.34207	6.64605	7.72706	7.49918	7.21494	7.72084	8.51927	7.80272	7.65621	6.96416	6.72649	6.31919	7.45601	7.80905	7.17745	7.64799
ENSG00000090273	NUDC	6.16833	6.38934	6.04261	6.26321	5.121	7.06976	6.92148	6.58266	5.8959	6.6636	6.83076	7.08108	6.66921	6.0666	6.23906	6.83955	7.00037	7.02332	6.65705	5.17597
ENSG00000090316	MAEA	5.17191	5.20538	5.41397	5.70128	4.8387	6.01223	5.30202	5.47299	5.07728	5.68648	5.47117	5.7858	5.53119	4.99639	5.5187	4.99233	4.54375	5.22039	4.58914	5.46594
ENSG00000090339	ICAM1	0.732135	0.422945	1.2778	6.22034	1.87384	0.404844	0.11146	0.0437347	0.719451	2.42844	3.15514	0.690164	0.20161	0.129474	1.18662	2.73689	3.02222	1.05697	2.86823	1.21132
ENSG00000090372	STRN4	5.86871	5.80499	5.50667	5.59761	6.09908	5.77242	5.91573	6.48651	4.90061	5.09238	5.44723	5.05338	5.42637	5.98244	5.57085	5.25178	5.54607	6.07268	4.93758	6.2032
ENSG00000090376	IRAK3	0.0899264	0.339432	0.0921898	1.76415	0.03463	0.689145	0	0.0148101	0.322827	0.0397967	0.0249495	0.0128312	0.0276132	0.0273846	0.968651	0.111441	0	0	0.0778464	0.201832
ENSG00000090402	SI	0.38775	0.0199975	0	0	3.47362	0	0	0.193538	3.84827	0.621735	0.0867572	1.62642	0.178671	0.365611	0	0	0	0.0461059	0	4.09033
ENSG00000090432	MUL1	3.71894	4.27099	3.5855	3.8688	3.57631	4.59019	3.82952	3.76214	3.48005	3.78267	3.79588	4.01837	3.93143	3.94262	4.04877	3.93326	4.48454	4.3608	4.31359	3.77429
ENSG00000090447	TFAP4	4.32921	4.59846	4.06683	2.64331	3.93479	4.63135	3.59231	4.84392	3.60776	4.05577	4.4138	4.50124	3.76421	4.3139	4.57732	4.2442	3.65559	4.55174	3.63697	3.82881
ENSG00000090470	PDCD7	3.74141	3.73589	4.39313	2.98589	4.37906	2.95252	3.44204	3.00416	2.86259	3.83216	3.11483	3.2632	3.15087	3.7965	3.30809	3.32417	3.26134	3.49103	3.7182	3.68389
ENSG00000090487	SPG21	5.84809	5.71194	5.54286	5.80835	5.99098	5.8126	5.46177	6.61657	5.43043	6.65753	7.11889	6.4485	6.66819	6.44839	5.85044	5.52239	5.80318	6.75338	5.66677	5.94731
ENSG00000090520	DNAJB11	5.23404	6.81382	5.25833	5.46628	5.32861	7.58937	5.41816	5.22325	6.04958	5.16701	5.65091	5.22455	5.46388	5.15997	6.91932	5.64086	6.35721	6.39641	5.48132	5.16837
ENSG00000090530	P3H2	0.200209	4.33414	1.17854	3.95761	2.32786	4.35982	2.69679	4.60293	2.93233	2.47007	1.04319	1.37541	0.0699818	1.34075	4.09757	0.255178	2.09645	2.07997	2.32782	2.87018
ENSG00000090534	THPO	0.115289	0.314318	0	0.146832	0.548159	0	0	0.0695672	0.384291	0.123364	0.282515	0.19463	0.624465	0	0.0995457	0.787622	0	0.117025	0	0.258121
ENSG00000090539	CHRD	0.702955	0.35405	0.756358	0.859711	0.93303	0.0989091	1.72728	0.479358	0.541564	0.247325	0.280864	0.16246	0.74354	0.0244035	0.438231	1.79444	0.0575563	0.205353	0.105384	0.122281
ENSG00000090554	FLT3LG	0.834187	1.23887	0.930695	1.17921	0.306782	1.00529	0.375618	0.105643	2.18037	1.30569	0.501647	0.270397	0.618263	0.522203	1.73032	1.76278	1.86988	0.599317	1.72865	1.39444
ENSG00000090565	RAB11FIP3	5.13508	4.06334	5.04515	3.71252	5.51343	3.81334	3.5408	4.7373	4.13532	3.93548	4.16279	4.94449	4.1967	4.72983	4.38663	5.11995	3.99821	4.38083	3.78575	3.93157
ENSG00000090581	GNPTG	4.03684	4.51274	4.23945	4.07547	3.94898	4.53499	4.44862	4.09452	4.36358	4.26471	4.05127	4.02354	4.71653	4.30539	4.72969	4.16131	4.36254	3.5767	4.51808	4.0058
ENSG00000090612	ZNF268	3.12214	2.82462	3.5293	3.17554	3.52572	3.4824	3.12124	2.14952	2.85756	2.45724	2.12413	2.14226	2.63423	3.6789	2.38396	1.69741	1.87046	2.57351	2.05381	4.24311
ENSG00000090615	GOLGA3	4.59053	4.50134	4.47604	4.55928	5.02503	4.77438	2.92595	4.50507	4.10732	4.85187	4.74797	4.88633	5.56347	4.72963	4.16512	3.45578	5.13121	5.52768	4.41315	5.09216
ENSG00000090621	PABPC4	5.68218	7.02481	6.3318	5.84192	6.59221	7.03087	7.53017	6.4704	6.43852	7.06359	6.60132	6.87997	6.41831	5.83087	6.63994	5.98866	6.34784	6.93354	6.53211	6.33087
ENSG00000090659	CD209	0.038452	0.0668803	0.0412913	0.0248767	0.0704243	0	0.0878539	0.0621488	0.0842502	0.0750469	0.0497939	0.0395238	0.0511796	0.123669	0.0528781	0.0237247	0	0	0.0307541	0.033211
ENSG00000090661	CERS4	2.00508	2.33999	3.30471	3.46637	5.65107	1.84621	2.82904	1.95477	4.03993	6.34472	6.39902	6.11778	6.44108	4.62527	2.09545	7.33783	3.13958	4.54222	4.54702	5.3537
ENSG00000090674	MCOLN1	3.49447	2.72823	3.2051	4.06373	2.86591	3.31708	3.25616	4.63679	3.61875	4.01947	4.31166	3.86567	3.77077	3.60908	3.09748	3.73468	4.36509	4.17643	4.62618	2.62934
ENSG00000090686	USP48	4.44733	4.83903	4.9631	4.52897	5.30152	4.76062	5.43712	4.54786	4.5537	3.31571	3.36157	3.20875	3.53848	4.73836	4.84502	4.36857	5.71449	4.90258	5.5112	5.29506
ENSG00000090776	EFNB1	2.03486	6.22193	2.14693	1.56333	1.73912	6.13429	2.33056	1.78481	5.21832	1.87386	1.96081	2.41531	2.32274	1.39234	6.1486	2.4054	5.3489	2.32346	4.52101	1.54031
ENSG00000090857	PDPR	3.60209	3.82124	3.79147	4.45423	3.34226	3.65275	4.13142	4.31318	3.53814	3.46932	2.89342	2.90212	3.50524	3.61066	3.74213	2.07459	3.83639	4.27408	4.10522	3.09224
ENSG00000090861	AARS	7.87694	7.14665	6.08037	6.82401	5.53944	6.76141	6.62174	6.56502	6.94214	7.94003	7.87506	7.97635	8.80653	6.97825	7.44573	6.44464	5.85225	7.42762	6.02856	5.4942
ENSG00000090863	GLG1	4.66785	6.1954	5.13652	5.785	5.15369	6.48561	5.95164	5.09077	6.00909	4.75077	5.35347	5.69475	5.75272	5.3083	6.51409	4.6335	5.12897	4.48317	5.23693	4.81177
ENSG00000090889	KIF4A	4.24832	4.4789	3.88681	4.18256	3.20254	4.56706	4.99882	4.11251	4.01174	4.66151	4.34237	3.57735	3.07055	3.98612	4.29656	5.25923	4.85765	4.30819	4.68365	4.82396
ENSG00000090905	TNRC6A	3.21	5.03631	4.49242	4.03614	5.2037	4.55691	4.12732	4.13605	4.4317	3.91942	3.3977	3.92442	3.50813	3.78608	4.29341	3.71876	4.03919	4.00342	3.82229	3.74501
ENSG00000090924	PLEKHG2	3.70399	4.46437	3.71237	5.1484	1.3633	4.31569	5.2378	1.06184	3.17542	3.02072	3.34301	3.62156	3.36018	2.66962	4.30828	3.4126	3.53511	4.38264	3.6784	2.19776
ENSG00000090932	DLL3	0.811037	0.248878	1.53684	1.78168	1.6452	0.0501252	1.67029	0	1.39102	2.91802	3.25284	2.90553	2.59723	0.048817	0.0451336	4.75483	1.39078	0.734599	1.41874	2.08063
ENSG00000090971	NAT14	4.39008	3.72904	3.97044	4.00803	3.81486	3.89747	4.62458	3.68503	3.90004	4.05918	4.18207	4.58744	4.14515	3.3529	4.04924	4.49427	3.73593	4.84551	3.58013	3.90955
ENSG00000090975	PITPNM2	2.20046	1.83205	2.19087	3.6668	1.97581	2.1757	1.17177	2.13755	1.78337	1.79561	1.351	1.77461	2.94728	1.85887	2.17602	5.84912	1.90766	2.32913	1.79908	1.18261
ENSG00000090989	EXOC1	3.21794	4.35412	3.84532	3.0076	2.91014	4.28017	3.67241	3.29538	3.83433	2.91188	2.91304	2.6992	2.98692	3.59825	4.42945	4.34591	4.54568	3.36956	4.98138	3.32792
ENSG00000091009	RBM27	2.93113	3.67648	3.44936	3.44938	3.22126	2.98288	3.50137	3.64267	2.9226	2.36689	2.52208	2.08089	2.09661	3.03462	3.24012	3.50707	3.64819	3.14367	3.7677	3.16199
ENSG00000091010	POU4F3	0.147303	0	0.0236202	0	0	0	0.192558	0	0	0.0696158	0	0.0226032	0.180545	0	0.0890558	0.744665	0	0	0.102319	0
ENSG00000091039	OSBPL8	4.57843	4.46992	4.43681	4.11627	6.18325	4.51702	4.39853	4.53647	3.96093	3.77732	3.90715	4.05972	2.06606	6.19179	4.13748	4.06055	4.53082	5.09736	4.08156	5.99645
ENSG00000091073	DTX2	1.94485	4.77357	3.07007	5.49863	2.61978	4.39634	3.36113	4.25703	4.13249	4.23914	4.968	4.4225	4.54207	2.36902	4.90722	2.6552	3.11323	4.20548	3.78243	1.53276
ENSG00000091106	NLRC4	0.237359	0.162831	0.217009	0.334932	0.12859	0	0.50563	0.473425	0.540488	0.112397	0.0317921	0.0901259	0.149576	0.425922	0.278234	0.483637	1.08131	0.112432	0.375653	0.398042
ENSG00000091127	PUS7	4.89961	4.69088	5.28894	4.26683	5.28635	5.56103	4.24416	5.07576	4.17798	3.94262	3.28545	3.65772	3.11568	4.39837	4.87199	2.60704	4.33963	4.36402	4.04143	5.05283
ENSG00000091128	LAMB4	0.108197	0.0469752	0.236685	0.0515742	3.7324	0.172052	0.0977922	0.0476288	0.144726	0.0431017	0.228239	0.104854	0.0578164	0.812005	0.16362	0.0492068	0.0730033	0.0641993	0.271395	0.975019
ENSG00000091129	NRCAM	1.45425	4.61174	2.18619	1.53154	5.46294	4.75382	2.92448	2.2009	4.28906	0.0670782	0.0771584	0	0	0	4.53836	5.03458	0.0547392	0.920465	0	3.44147
ENSG00000091136	LAMB1	3.57651	7.19789	4.59274	4.66943	7.04536	7.43347	7.2549	2.81504	6.69409	1.64668	2.36279	1.7153	1.99315	4.39468	7.54258	1.99509	6.48897	4.14543	5.71377	6.72806
ENSG00000091137	SLC26A4	0.364499	0.582427	0.476056	0	0.110968	0.144982	0.0934252	0.655925	0.523641	0.0969203	0.188127	0.112877	0.129204	0.0443307	0.178057	0.11943	0.0524027	0.0801276	0.096088	0.487832
ENSG00000091138	SLC26A3	1.04059	0	0.108273	0	0.059626	0	0.0678516	1.37943	0	0.0931408	0.733191	0.0152845	0.063446	0	0.118884	0	0.0559928	0.762349	0	0
ENSG00000091140	DLD	5.60777	6.54417	5.98386	5.5512	6.40345	7.11818	6.26931	6.03073	6.62421	6.22597	6.52352	5.63424	5.77858	6.23405	6.7681	4.24684	6.14292	5.6561	5.63401	6.22941
ENSG00000091157	WDR7	2.6704	2.68847	1.97286	3.08713	2.45241	2.81911	2.86812	2.33618	2.86975	3.18725	3.71985	4.03579	3.68343	3.99424	2.35737	3.70519	3.1906	2.92108	2.88508	3.5833
ENSG00000091164	TXNL1	5.17569	5.15112	4.98146	5.47611	5.05939	5.49897	6.49853	4.88181	5.21106	5.69497	6.12229	5.99623	6.48633	5.33116	4.99728	6.06681	6.1076	5.59131	5.64749	5.84107
ENSG00000091181	IL5RA	0.163791	0.0790453	0.0727132	0	0	0	0	0.0801329	0.121969	0.0367531	0	0.0118414	0.0493372	2.09852	0.0471657	0.571861	0	0.0548018	0	0.0640177
ENSG00000091262	ABCC6	0.872407	0.636196	1.92476	0.747356	0.543023	0.515624	0.868069	0.861368	2.30734	2.81192	3.364	2.21606	2.52925	0.672732	0.446614	2.8199	0.30251	0.389965	0.153346	0.554108
ENSG00000091317	CMTM6	4.29855	5.95797	4.36659	4.29304	5.12889	6.19813	4.71484	4.61941	5.78347	3.72381	3.83852	4.00098	3.73226	5.25952	6.12125	5.4003	5.63914	4.0773	5.63138	5.95461
ENSG00000091409	ITGA6	1.34906	7.79917	1.87597	4.63321	5.74467	7.8262	3.76149	4.7237	6.47853	3.48106	3.28831	3.00352	3.90536	5.63683	7.1699	3.13719	6.95688	4.24879	6.07766	5.38723
ENSG00000091428	RAPGEF4	0.576615	1.9889	0.122573	0.847398	1.25483	1.99047	0.548723	0.862423	1.47665	1.19997	0	0.191335	1.2348	0.252148	0.615588	0.18382	0.387721	0.643334	0.641792	1.07479
ENSG00000091436	MAP3K20	2.06724	4.51839	3.05321	5.42325	3.90434	4.00204	2.93234	3.07301	4.43867	2.58191	2.46233	2.43611	2.45393	2.91639	4.28163	1.90099	4.49439	3.80973	4.40637	4.57203
ENSG00000091483	FH	6.85316	6.30873	6.317	5.79052	5.43415	6.77919	6.4096	6.67084	6.01163	6.91735	7.27722	6.87447	6.84755	5.83979	6.23999	6.06541	7.10432	6.02188	7.325	5.66542
ENSG00000091490	SEL1L3	3.467	6.04697	3.11472	4.60747	2.09002	5.10746	1.94873	4.53921	5.62266	5.28685	4.99428	6.1408	6.21763	4.81113	6.29106	5.2109	4.0087	4.9883	4.36101	4.50273
ENSG00000091513	TF	0.0899109	0.183555	0.742165	0.0922951	0.303628	0.106795	0.213513	0.38515	0.171051	0.0392971	0.181189	0.111803	0.0786259	0.127867	0.0751728	0.474882	0.0620912	0.05857	0.341116	0.133194
ENSG00000091527	CDV3	5.32286	6.57128	5.69836	7.09452	5.83883	6.94723	6.35924	5.49001	6.02223	5.6501	5.55258	5.1911	5.46152	6.54931	6.41764	5.77713	5.93007	5.63349	5.50357	5.92827
ENSG00000091536	MYO15A	1.58873	1.29345	1.31197	0.945099	0.846282	0.282404	0.279996	0.0590516	1.2195	0.323938	0.394476	0.470546	0.0703811	0.0336076	0.725037	0.809842	0.309789	0.418884	0.0185284	0.28977
ENSG00000091542	ALKBH5	5.34355	5.03499	5.11683	5.93965	4.89278	5.43539	5.4146	5.37641	5.16793	6.29901	6.4565	6.29411	6.60342	5.72539	5.10263	4.76782	5.67336	5.79895	5.4459	5.03307
ENSG00000091583	APOH	2.38113	0	0	0.120957	2.02374	0.266524	0	0	0	0	0	0.0331961	0.191252	0	0	0.161567	0	0	0.54639	1.91695
ENSG00000091592	NLRP1	2.7719	5.32222	2.1838	1.84007	0.506013	5.31892	0.436432	0.291646	4.72749	0.233965	0.0234924	0.260854	0.244469	1.52725	5.56944	3.51499	1.08068	0.0443526	0.741367	0.392102
ENSG00000091622	PITPNM3	0.6031	3.57365	1.486	3.18006	2.03526	3.68251	0.719292	0.956605	2.85968	1.70259	0.892405	0.827905	1.73789	1.23138	3.72089	1.74963	0.166523	0.314777	2.15392	0.716986
ENSG00000091640	SPAG7	5.69366	4.99026	5.14558	5.67791	4.29383	4.88934	5.13284	5.47577	4.80361	5.02183	4.93747	5.32737	5.27346	5.44397	5.1466	5.19774	4.10663	5.03774	4.26825	4.40189
ENSG00000091651	ORC6	5.05987	5.3173	5.35125	4.8252	2.96241	5.4765	4.58998	5.15225	4.89154	4.78032	4.6393	4.71287	3.7541	4.35193	5.0865	4.51055	4.9181	4.70339	4.39244	4.2881
ENSG00000091656	ZFHX4	1.18652	0.685904	1.68363	0.58585	3.0535	0.0834206	0.0147716	1.35718	0.656949	0.47459	0.939033	1.05225	1.39558	0.0273028	0.807488	1.43686	3.80366	2.58602	3.56052	3.55274
ENSG00000091732	ZC3HC1	4.45218	3.11704	4.07908	4.67106	3.95259	3.34724	4.51145	3.73521	3.16193	4.16825	4.66222	4.31691	3.60598	3.34801	3.00019	3.16666	4.42565	4.08959	3.43886	3.7998
ENSG00000091831	ESR1	0.0189113	1.80932	0.0270274	0.117643	0.0550555	2.20159	0.0920542	0.0224327	1.54386	0.0202837	0	0.0449639	0.121458	0	2.11691	1.44126	0.101622	0	0.26739	0.111254
ENSG00000091844	RGS17	0.78493	1.13162	1.23815	1.32773	2.86833	0.228663	0.774796	0.145565	1.285	0.811514	0.402949	0.221235	0.702752	0.340614	0.32716	1.72048	2.43915	0.176195	0.877552	2.32581
ENSG00000091879	ANGPT2	0.182642	0.130708	0.410739	0.371976	1.57476	0.0907098	0.202366	0.282676	0.213456	0.863885	0.648441	0.191829	0.243409	0.573698	0.251464	0.0746046	0.0394946	0.108665	0.0935636	0.33607
ENSG00000091947	TMEM101	4.63344	4.26376	4.13071	5.31575	4.20157	4.62308	0.912495	4.60884	3.99293	3.98863	3.94279	4.30276	3.77209	4.47249	4.61717	3.45531	5.49854	4.87912	5.29915	4.80555
ENSG00000091972	CD200	0.0406255	0.135009	0.0219763	0.224762	2.39495	0	0	0	1.36179	0	0	0.491369	0.519914	0	0.0829866	0.0739483	0	0	0	1.42146
ENSG00000091986	CCDC80	0.332304	5.98508	1.19028	5.12403	1.35126	6.3045	0.282499	0.353065	5.56744	0.390761	0.348055	3.56895	2.76849	0.841991	6.92742	0.581157	3.2818	0.187675	3.27586	0.839907
ENSG00000092009	CMA1	0	0	0.0803329	0.14131	0	0	0	0.130803	0.134514	0	0	0.384935	0.300095	0	0.127043	1.14219	0.349224	0	0	0
ENSG00000092010	PSME1	6.90687	6.51021	6.2952	6.10172	5.37891	6.73072	6.40139	6.49372	6.89533	6.17728	6.35093	7.08963	6.83307	6.66035	6.84017	7.2116	6.58249	6.22171	6.71854	6.11077
ENSG00000092020	PPP2R3C	4.15899	3.83791	4.10849	4.98641	3.34663	3.64755	3.74042	3.65556	3.57828	3.58897	3.62995	3.61949	3.52412	3.98859	3.91519	3.53743	4.08469	3.40414	4.28787	3.91276
ENSG00000092036	HAUS4	5.70723	5.83622	5.88143	4.76151	4.68233	5.85337	5.65775	4.50476	5.46205	4.88043	4.9177	5.56207	5.14159	5.05829	6.00687	4.76146	4.40472	4.91899	4.58308	4.5396
ENSG00000092051	JPH4	0.0667124	0	0.00914508	0.12621	0.0466575	0	0	0.202234	0.0197488	0.0539308	0.0264274	0.0484364	0	0.0365483	0.0273708	0.229311	0.0342878	0	0.0630632	0
ENSG00000092068	SLC7A8	3.51832	4.62849	2.56688	0.0734907	3.77983	2.69209	4.04405	4.25736	2.79419	5.78252	6.51871	6.31442	6.51642	2.24028	3.42887	0.16886	2.49771	1.99614	1.27305	2.38123
ENSG00000092094	OSGEP	4.50845	4.02555	4.20587	4.56233	3.67851	4.18947	4.44097	4.57848	3.50293	3.85643	3.91673	4.30221	4.46095	3.89293	3.75561	4.79062	4.46988	4.6721	4.48479	3.3143
ENSG00000092096	SLC22A17	1.36221	0.497495	1.93931	2.26905	0.973427	0.0531377	0.208738	3.88559	3.369	2.94351	2.86547	3.59985	4.0867	0.572979	0.413736	1.14946	2.56239	1.36793	2.63565	2.14237
ENSG00000092098	RNF31	4.41292	5.00693	4.0745	4.22638	3.42672	4.5133	4.70172	4.56654	4.19813	4.15166	4.51807	4.89838	4.75093	4.28611	4.571	4.76543	4.30312	4.43631	3.95057	4.65892
ENSG00000092108	SCFD1	4.619	5.45172	4.58136	6.65731	4.84719	5.47797	5.34115	4.81757	5.679	4.34653	4.67483	4.32865	4.35528	5.31839	4.97005	5.06511	5.2481	4.98248	5.08208	5.11169
ENSG00000092140	G2E3	2.51494	4.55724	3.60469	5.31247	3.37833	4.45842	4.29584	4.27499	4.66848	3.64465	3.30503	3.13952	2.59016	3.36323	4.27254	4.30955	5.03661	4.39187	4.8858	3.88592
ENSG00000092148	HECTD1	4.97055	5.41095	5.40033	6.87255	5.62262	5.64935	5.10647	5.68894	5.59393	4.7259	5.15587	5.03707	5.20281	5.08518	5.9979	5.22452	5.73503	4.88532	5.44178	5.60513
ENSG00000092199	HNRNPC	9.30259	8.59783	9.2777	9.37199	8.23881	8.90181	9.3124	9.04965	8.16142	9.0719	9.02335	9.04474	8.54918	8.70577	8.41062	8.79017	8.67329	8.97198	8.5549	8.6979
ENSG00000092200	RPGRIP1	0.805708	0.143199	0.504255	0.612747	0.343571	0.149018	0.293667	0.977181	0.738063	0.233625	0.363047	0.341239	0.425727	1.19285	0.0708495	1.34594	0.169698	1.92437	0	0.35346
ENSG00000092201	SUPT16H	5.73127	5.76793	6.30016	5.92886	5.47857	5.92299	6.29502	6.20557	5.28191	5.17931	4.74302	4.85014	4.43126	5.69557	5.32608	6.46327	5.90275	5.53922	5.65495	5.27095
ENSG00000092203	TOX4	5.22724	5.20499	5.11073	5.61614	4.83582	5.53086	5.44551	5.77782	4.84828	5.49216	5.40408	6.07735	5.70824	4.89654	4.95026	5.73016	5.20187	5.54016	4.8916	4.71227
ENSG00000092208	GEMIN2	4.212	4.03588	4.39267	4.23727	3.56836	4.18741	4.71165	4.49779	4.2816	3.69484	3.98533	3.55309	3.23863	3.89258	4.06119	4.32759	4.62245	3.40646	4.62459	3.32194
ENSG00000092295	TGM1	2.18728	4.26561	0.727747	2.05791	0.534087	2.70365	1.75339	2.4899	0.935008	1.71266	1.31308	1.20723	4.60304	2.73592	1.67653	1.93943	1.34231	0.194926	1.25404	2.27436
ENSG00000092330	TINF2	4.52702	4.3134	4.26608	4.33029	4.32207	4.37587	4.36092	5.49107	4.19588	4.19672	4.5635	4.97623	5.08494	4.75415	4.42146	5.19708	4.61697	5.00146	3.82859	4.53174
ENSG00000092377	TBL1Y	0.774329	0	0.719475	0	2.39989	0	0	2.49314	0	0.0731668	0.67854	1.22898	1.66799	1.29964	0	0	0	1.7231	0	2.22825
ENSG00000092421	SEMA6A	5.66842	0.318191	2.6811	0.467149	3.76193	1.35751	5.63788	1.96776	4.88561	0.169643	1.7166	3.06358	2.96576	4.22368	0.478093	0.543703	0.551786	2.16249	0.805963	3.90954
ENSG00000092439	TRPM7	3.35288	3.66842	4.85266	4.05259	3.8904	3.82347	3.22487	4.2315	3.7077	3.15221	2.85615	2.53443	3.01662	4.24337	4.47895	3.44091	3.88244	3.18046	4.01586	3.86529
ENSG00000092445	TYRO3	4.08206	3.83686	3.90352	4.36909	2.84081	4.28196	4.27541	4.44862	3.40635	4.39037	4.83155	4.75143	3.18763	4.06863	3.71808	1.40913	3.91665	4.47886	4.52225	3.17487
ENSG00000092470	WDR76	3.91758	3.72443	3.80343	4.56728	2.62462	3.45327	4.04685	4.07901	2.21653	3.99117	3.75929	1.60967	2.16958	3.41125	3.24267	4.43521	4.53473	4.0337	4.28997	3.6217
ENSG00000092529	CAPN3	0.103714	0.655087	0.148476	0.408727	0.412628	0.341515	1.56169	0.759351	0.475781	1.26033	1.0364	0.260738	1.97266	0.631024	2.54178	0.682787	0.117742	0.218546	2.08197	0.949583
ENSG00000092531	SNAP23	4.47051	4.82576	4.57665	5.32279	4.79211	4.74541	4.82311	5.556	3.95368	4.86625	4.46547	4.40143	4.62566	4.72637	5.36545	3.55381	5.37778	4.81071	5.56029	4.96343
ENSG00000092607	TBX15	0.299409	0.359123	0.137323	0.0393537	0.352788	0.743024	0.427676	0.157224	0.449195	0.495885	0.376398	0.193196	0.249088	0.0657876	0.672589	0.336284	0.198054	0	0.296824	0.125939
ENSG00000092621	PHGDH	8.23879	7.22004	6.85216	5.61407	6.26973	6.25924	6.1608	7.16359	7.81589	8.64996	8.7952	8.76835	9.43116	8.31646	7.54141	6.37545	5.99819	8.22718	6.23173	6.62807
ENSG00000092758	COL9A3	4.34758	1.37342	4.7656	1.40079	2.55438	0.630825	0.660433	1.9697	4.21875	3.80396	3.70413	2.72411	4.13423	2.38708	0.87937	2.69069	1.02137	0.649607	1.2092	2.43971
ENSG00000092820	EZR	6.09344	6.9426	5.805	7.29181	6.26873	7.26438	7.09775	7.18789	5.72921	5.62688	4.72464	5.26775	5.22003	7.31063	6.6085	7.62032	6.31745	5.61459	7.99677	6.34649
ENSG00000092841	MYL6	9.71014	8.93772	9.00487	10.392	8.41955	9.78544	10.602	9.79514	9.19138	9.13809	9.63673	9.9352	9.61746	8.70586	9.25906	10.8154	9.57664	9.32604	9.19837	9.04212
ENSG00000092847	AGO1	3.49361	3.959	3.47159	3.44243	4.09304	4.37934	3.54333	3.83832	4.08951	3.71149	3.55793	3.61232	3.59364	4.01528	3.86475	3.44959	4.03137	4.25055	3.7338	3.85572
ENSG00000092850	TEKT2	0.244226	0	0.0600294	0.071629	0.0946282	0.235296	0.194544	0.260548	0.180742	0.117469	0.141139	0.346406	0.505476	0	0.0767362	1.92982	0	0	0.534141	0.10378
ENSG00000092853	CLSPN	3.03429	3.32194	3.84902	3.61413	1.69752	3.73443	4.48323	3.39052	3.31454	2.6307	1.95244	1.70625	1.06302	2.81157	3.00981	4.92741	4.05612	2.97252	3.84732	3.3786
ENSG00000092871	RFFL	3.82201	3.46727	2.93492	4.94192	5.02187	4.00024	3.27292	3.41636	3.50748	4.16501	4.01006	3.93501	4.52841	4.4633	3.7012	3.80915	4.07304	3.43185	3.78883	4.91546
ENSG00000092929	UNC13D	0.174733	2.25737	0.923714	1.05192	2.27735	3.52656	0.516616	0.423611	1.67	0.713864	0.748956	0.731809	0.445186	0.221782	2.62142	1.68436	1.64122	0.225999	3.95196	1.65998
ENSG00000092931	MFSD11	3.81287	4.52656	3.41247	3.87468	3.00867	4.80682	3.67596	3.776	4.22618	4.06178	4.47074	4.38915	4.27017	3.86307	4.76567	4.1937	3.16539	3.8454	3.72159	3.86509
ENSG00000092964	DPYSL2	4.93666	3.83819	4.85002	5.92457	3.62517	3.14067	4.40038	4.23633	4.64696	2.45644	1.9158	2.75927	3.22989	2.28897	3.96199	4.81628	4.23401	2.96199	4.19077	3.04293
ENSG00000092969	TGFB2	0.937469	5.06081	0.947277	4.4485	1.6531	5.8765	0.0447659	3.0931	4.53605	0.0311457	0.478478	0.0100215	0.0418375	0.319842	6.86321	0.803794	2.97197	4.92919	4.48456	1.42618
ENSG00000092978	GPATCH2	3.70316	2.9931	4.17942	2.87269	3.19751	2.93038	3.10515	4.77402	2.83633	2.76489	2.55683	2.4616	2.0808	2.74532	2.98728	3.25558	3.21103	2.99935	3.57737	2.45326
ENSG00000093000	NUP50	4.74978	5.41822	5.18876	4.75645	5.52396	5.82467	5.723	5.01895	4.99435	4.63038	4.61296	4.08347	3.67616	5.4483	5.70939	4.84024	4.80595	4.65781	4.72533	5.67546
ENSG00000093009	CDC45	5.58409	4.72115	5.23852	5.03388	2.98738	5.32708	5.22873	4.51286	4.27944	5.28751	5.66173	3.8414	3.53726	4.58622	4.47493	4.1776	4.25845	4.93998	4.17969	4.5508
ENSG00000093010	COMT	7.56311	6.19827	6.1949	7.15797	6.64411	6.51352	5.25826	6.96644	6.87189	7.91488	7.78147	7.69896	7.72513	8.05761	6.6656	3.62885	5.26047	6.64761	5.98173	7.53407
ENSG00000093072	ADA2	4.45692	0.335233	0.224099	0.0923662	0.249675	0.10646	0.179802	0.10794	0.170005	0.290083	1.26489	1.50562	1.9036	0.136815	0.362165	0.0344713	0.0942476	0.257606	0.0446359	0.3691
ENSG00000093100	NA	0.938749	2.51742	1.33387	2.8651	1.67849	2.5704	1.5853	0.643554	2.05485	0.865805	0.808242	0.784053	1.33238	1.14365	2.80096	0.430164	1.24429	0.560314	0.924075	1.37517
ENSG00000093134	VNN3	0.437611	0.474101	0.907526	0.424665	1.22762	0.584679	0.389075	0.399598	1.03772	0.282403	0.22991	0.15673	0.133451	0.656555	1.07665	0.860312	0.752461	0.897066	0.145348	0.170406
ENSG00000093144	ECHDC1	3.19524	4.61345	4.33985	4.78098	4.74064	4.22242	5.03079	0.216974	3.18027	0.401371	0.33237	2.82837	0.495629	3.1683	4.30766	4.94342	4.90813	0.570975	5.88404	4.52619
ENSG00000093167	LRRFIP2	4.47256	4.73708	4.54094	4.5208	3.95522	5.16517	5.85904	4.90422	4.41898	4.2307	4.09027	4.26665	3.8438	5.01755	4.77009	4.8115	5.29968	4.10391	4.94123	4.76276
ENSG00000093183	SEC22C	5.18692	4.58626	4.81624	4.79339	5.33104	4.14517	5.20191	5.58105	4.45441	5.15048	5.34591	5.35664	5.01861	5.92014	4.18016	5.13484	5.34366	4.95701	5.09028	6.25293
ENSG00000093217	XYLB	2.71749	2.12353	2.48355	1.41686	3.26923	1.68106	2.49522	3.15171	3.4485	2.65477	3.22899	3.47376	3.97476	3.44355	2.1121	2.67395	3.20708	2.41679	3.07165	3.23088
ENSG00000094631	HDAC6	4.1177	3.71177	4.26419	4.39545	3.75712	3.24183	4.6992	3.01888	4.76756	4.85918	4.51531	5.06959	4.99872	4.29857	3.48304	4.93835	4.57245	3.80333	4.99597	3.05573
ENSG00000094755	GABRP	0.27659	1.84055	0.349288	0.16714	0.698334	0.840664	2.71449	0.294145	1.57054	0.256257	0.305091	0.341149	0	0.508845	1.40216	0.415296	5.46865	0.209749	4.23867	0.329068
ENSG00000094796	KRT31	0	0.519792	0	0	0	1.00718	0	0	0.269754	0	0.0619683	0	0	0	0.354321	0	0	0	0	0
ENSG00000094804	CDC6	4.88182	5.05884	5.52963	4.93409	3.69575	6.21481	5.65389	6.04633	4.9524	4.98198	5.21499	4.51577	3.81332	4.37867	5.41218	5.01298	4.52596	4.68238	4.55301	4.52234
ENSG00000094841	UPRT	2.63822	2.1964	2.55399	2.20114	3.18757	2.78724	2.88605	2.42122	3.37359	3.10725	3.59478	3.15524	3.03237	3.55021	2.47791	3.01145	3.51249	2.91	3.22114	3.22338
ENSG00000094880	CDC23	4.67777	4.49439	4.5565	4.56172	4.49234	3.74986	4.69822	4.81048	4.51404	4.90528	4.60589	4.3155	4.30837	4.60093	4.17929	4.05405	4.80974	4.20354	4.50135	5.04513
ENSG00000094914	AAAS	5.59177	4.75294	5.49937	4.88143	5.2217	4.54145	5.12837	4.40496	4.56766	5.48144	5.62162	5.88228	5.64269	4.65779	4.52072	5.57389	4.82797	5.35069	4.8899	4.87476
ENSG00000094916	CBX5	5.87075	4.95959	6.20656	5.23865	5.02872	4.86601	5.7945	4.72518	4.92896	5.74405	5.15663	5.13366	4.96594	5.04113	4.8502	7.08331	4.31187	3.3883	4.56383	4.97909
ENSG00000094975	SUCO	3.95978	3.72554	4.35101	3.50988	3.4999	3.6672	3.78916	5.22388	3.69665	3.2637	3.38619	2.85358	3.49599	4.05108	4.00105	4.65125	6.32518	5.17759	6.25015	3.59013
ENSG00000095002	MSH2	3.67166	3.91478	4.05439	4.5123	4.10955	3.5642	4.15296	4.235	2.55106	1.71794	2.03183	2.26194	1.01154	0.0600498	3.67329	5.61785	4.66066	2.40852	4.43805	3.68172
ENSG00000095015	MAP3K1	2.12105	2.98134	3.10956	1.55199	2.20087	3.03697	3.57468	2.08259	2.18242	1.87828	1.93606	1.48178	1.88981	1.69532	2.85657	3.09414	0.83028	1.90018	1.18926	2.23008
ENSG00000095059	DHPS	6.22599	5.51626	5.30804	5.03822	6.60821	5.3001	5.34435	5.93928	5.43836	6.07933	6.41267	6.53883	6.63324	5.28952	5.53555	6.50539	5.91804	6.11123	5.62806	6.03253
ENSG00000095066	HOOK2	4.39348	4.85941	4.66547	3.50852	5.5459	4.6993	3.26398	4.78427	5.17716	5.08982	5.49761	5.45904	5.8544	5.23274	5.04905	5.12921	3.51834	4.9214	4.58006	4.87734
ENSG00000095139	ARCN1	6.01407	6.03918	5.85568	6.18924	5.97122	5.59346	6.31655	6.48333	5.58373	6.15081	6.54135	6.02834	6.11525	5.95476	5.66119	5.50929	6.45844	6.47671	5.94805	6.21985
ENSG00000095203	EPB41L4B	3.54322	3.1241	3.44984	2.61848	6.29783	3.85645	2.73616	2.54905	3.65292	4.60315	4.78234	4.01011	3.46889	4.32077	2.97726	3.55911	2.80213	3.81079	3.11227	5.12572
ENSG00000095209	TMEM38B	4.96315	4.07918	5.23167	4.2729	4.1711	4.27303	3.78826	3.91962	3.97933	3.44276	3.64243	3.76737	3.76875	4.24268	3.89521	4.00722	3.43748	4.21329	3.47127	4.92322
ENSG00000095261	PSMD5	4.27844	4.62264	3.98861	5.15604	1.13104	4.77838	5.17127	4.56838	4.2547	3.61225	4.1924	2.64562	3.7267	4.71921	4.43162	4.48169	4.41943	4.26446	3.61626	3.27036
ENSG00000095303	PTGS1	0.0534219	1.91621	1.64078	0.0436724	1.30768	0.984122	0	0.362329	0.67315	0.60205	0.673146	1.24753	0.504123	0.351575	1.41909	0	0.0683058	0.191768	0	1.68681
ENSG00000095319	NUP188	5.84065	4.9797	5.54565	6.05217	5.36341	5.34137	5.84374	5.49253	4.81159	5.63142	5.80527	5.54543	4.35815	4.60764	4.61969	6.12345	4.65223	5.63189	4.60568	5.14428
ENSG00000095321	CRAT	5.27571	3.32861	4.27074	5.66699	4.96426	3.13823	3.91367	6.34872	4.78188	5.40044	4.18022	5.05513	5.76125	5.08885	3.65244	4.21351	4.19793	4.76945	4.10487	5.16672
ENSG00000095370	SH2D3C	0.585206	0.463924	0.140832	0.948822	0.428316	0.606921	0.365591	0.069731	0.956278	0.109493	0.902953	0.203027	0.635462	0.12552	0.903886	0.493259	0.249605	0	0.582132	0.187328
ENSG00000095380	NANS	5.15054	5.76684	5.44954	6.71817	5.15161	5.93108	5.53836	5.40371	5.26495	6.39886	7.25277	6.58687	6.09198	6.33834	5.69407	4.69004	5.24934	6.42711	5.38511	5.48713
ENSG00000095383	TBC1D2	1.48536	4.8657	1.2106	4.36198	1.04044	4.78623	1.84574	1.14286	3.91461	1.80832	2.16872	1.77308	1.78448	1.71972	4.85476	1.32112	0.887634	1.50604	1.86848	0.811707
ENSG00000095397	WHRN	1.98792	1.8725	1.37733	2.30944	1.8911	1.00969	2.5859	2.08471	1.80166	2.20108	2.05002	2.46414	2.4497	2.17136	1.99415	2.58304	3.48929	3.08431	2.97575	0.853909
ENSG00000095464	PDE6C	0.145246	0.74673	0.149773	0.237224	0.141183	0.16915	0.119058	0.0467909	0.255404	0.162387	0.148291	0.11852	0.0568028	0.205222	1.04804	0.118857	0.0845019	0.0630763	0.189258	0.179692
ENSG00000095485	CWF19L1	4.1789	3.71053	3.24074	3.81956	2.9333	3.7661	3.95702	3.64059	2.9214	3.90905	3.89904	3.43878	3.45969	2.64815	3.53818	3.30142	3.81885	3.72663	3.54318	3.47131
ENSG00000095539	SEMA4G	2.90488	2.23837	2.11744	3.5031	2.52984	1.71763	5.18658	1.52594	2.32678	0.890256	1.6355	2.17338	1.75982	2.65402	1.68836	1.91719	1.92688	3.00115	1.2868	1.99309
ENSG00000095564	BTAF1	3.23749	3.62291	4.06637	4.23341	4.54742	3.59449	4.01282	3.76837	3.92752	3.34892	3.44535	3.12922	3.29676	4.35787	3.50012	3.42253	3.41156	3.86143	3.55881	4.15956
ENSG00000095574	IKZF5	2.77761	3.56631	3.30719	3.6186	3.04773	3.85955	2.31683	2.76228	2.91476	2.5884	2.10552	1.88258	1.88574	2.95677	3.32559	2.29914	2.51888	2.58531	3.62179	2.86924
ENSG00000095585	BLNK	1.69434	0.68747	1.64189	0	3.87431	0.0843397	0	1.56987	1.60229	2.72044	2.62811	1.84263	2.3695	3.05791	0	0.531331	0	1.04858	0	2.90126
ENSG00000095587	TLL2	0.175846	0.154863	0.647678	0.452678	1.07723	0.0501535	0.503417	0.2188	1.45013	1.27419	0.981976	0.929798	0.674683	0.812129	0.0312221	2.95166	0.285738	0.221892	0.121955	1.79696
ENSG00000095596	CYP26A1	0.0700591	0	0	1.98336	0	0.375565	0.470465	0	0.716738	0.407711	0	0.0719901	0	0	0.384167	0.0848956	0	0	0.246321	0
ENSG00000095627	TDRD1	0.0067996	0	0.022019	0	5.48148	0.0546973	0.0313431	0.141969	0.0448986	1.06819	0.594173	0.414172	0.406578	0.0267111	0.0513587	2.68042	0	4.24889	0	5.33277
ENSG00000095637	SORBS1	2.28335	0.803011	1.27582	1.83952	2.56172	0.712276	1.5233	1.15317	2.16196	1.21707	1.35194	1.21905	1.22368	2.55612	1.19279	3.76997	0.77682	0.800857	1.26184	1.08212
ENSG00000095713	CRTAC1	0.10077	0.10114	0.137481	0	0.0805522	0	0	0.0521708	0	0	0	0.0303422	0	0	0.280081	3.14411	0	0	0.0696525	0.127557
ENSG00000095739	BAMBI	1.45523	3.99244	0.878682	0.983875	1.60977	4.06819	3.03262	3.50594	3.78078	6.2215	3.31431	4.77374	5.80514	2.26341	4.40839	2.26821	1.06606	3.80008	2.45236	0.698929
ENSG00000095752	IL11	1.14239	1.16147	1.35779	2.72759	0.651486	0.0993511	0.10293	1.14555	1.05456	0.683785	0.365671	1.39214	0.876735	0.96946	0.79884	0.849968	2.10357	2.00977	1.17199	1.54391
ENSG00000095787	WAC	5.70836	5.79932	5.63855	5.28709	6.52712	6.0876	5.74811	5.78615	5.76876	5.74148	5.52464	5.18678	5.50333	6.13116	5.7575	6.65459	5.33984	5.47947	5.31841	6.53457
ENSG00000095794	CREM	4.25144	3.62794	3.44805	3.22776	2.76662	4.72723	5.04767	4.85874	3.70818	3.84828	3.65919	3.82705	4.1104	3.44716	4.18962	4.45555	6.68166	4.08901	6.68701	3.28178
ENSG00000095906	NUBP2	5.93944	5.30002	5.34715	5.31237	5.18046	5.31111	5.37096	6.28775	5.21343	6.26417	6.54212	6.75832	6.80507	5.5019	5.27414	5.00422	5.00068	6.38721	5.0663	4.88473
ENSG00000095932	SMIM24	1.94701	0.210665	0.5065	0.230069	0.449056	0.137872	0.694464	0.213435	0.164061	0	0	0	0	0	0	3.14899	0	0	1.20512	0.95941
ENSG00000095951	HIVEP1	2.9469	3.38112	2.42811	2.88263	3.07615	2.50886	1.35658	3.59712	3.40047	2.82154	3.2328	2.11132	2.5555	3.33693	3.59902	3.55399	2.14774	3.56104	2.52915	2.34769
ENSG00000096006	CRISP3	0.256223	0.250436	1.8221	0	10.1687	0.0622193	0	4.72135	0.123175	2.0121	1.69817	1.20803	0.823425	0.278117	0.318591	0.238132	0.0873914	1.21398	0.465018	7.63664
ENSG00000096060	FKBP5	6.75707	5.65616	5.7997	5.56184	5.36226	3.84995	3.40448	6.7097	3.79273	6.55057	6.76949	4.34207	3.466	5.83505	3.61698	4.27152	2.87547	4.82798	3.33885	5.13029
ENSG00000096063	SRPK1	5.11621	5.60916	5.11815	5.50294	5.08024	5.65301	5.28872	6.14746	4.93334	5.09848	5.32249	4.78794	4.41254	5.79742	5.4505	5.75458	6.02435	5.09558	5.6703	4.95704
ENSG00000096070	BRPF3	4.75138	3.42205	3.72139	4.00633	3.89518	3.80778	3.10078	3.96097	3.502	3.78054	4.16166	3.74586	4.01817	3.30962	3.41757	5.18331	4.31627	4.07358	4.37309	3.9817
ENSG00000096080	MRPS18A	5.60981	5.18882	4.71349	5.58742	4.61377	5.38531	4.76923	5.54583	4.58205	5.40983	6.23029	5.67262	5.96836	6.02341	5.23769	4.97411	5.04528	5.06728	5.09982	5.34606
ENSG00000096088	PGC	1.98531	0.177764	0.137895	0	0	0	0.333742	4.44449	0.26713	3.04527	4.93357	1.52896	0.797664	5.72911	0.230251	0	0.132172	5.23706	0	0.144886
ENSG00000096092	TMEM14A	4.85253	5.33092	5.15859	5.63629	3.82982	5.61912	5.16517	4.66892	5.85483	4.38722	5.76078	5.50343	5.42091	4.78265	5.12829	5.26292	5.46185	5.65264	5.7042	4.28668
ENSG00000096093	EFHC1	3.03979	2.51381	3.43313	2.03877	3.20083	2.1898	2.78577	2.2327	2.70173	1.28743	1.54727	2.20289	2.99448	2.98248	2.09414	4.2673	3.45531	2.26225	3.60406	2.53407
ENSG00000096384	HSP90AB1	8.51418	9.33945	9.2449	9.8635	10.1666	10.3278	9.88212	9.49556	9.19454	9.07203	9.61792	9.90683	9.7852	9.45422	9.4509	9.18482	9.64369	9.81666	9.56364	9.55295
ENSG00000096401	CDC5L	3.50652	3.76231	4.32413	3.85537	4.07159	3.58758	3.82166	3.71121	3.27162	2.45274	3.0254	2.55804	2.66288	3.4231	3.35712	4.37938	3.86473	3.20517	3.82111	4.28528
ENSG00000096433	ITPR3	3.9187	5.64758	4.02969	5.08245	4.31046	5.39995	5.6244	3.91478	4.50302	4.25751	4.42167	3.1634	4.05108	5.50063	5.17298	6.06091	5.04863	4.85305	4.66334	4.26829
ENSG00000096654	ZNF184	2.80124	2.16634	2.41597	2.21847	2.42127	1.41707	2.08	2.38932	2.01297	1.79641	1.87803	1.47357	1.82045	2.21127	2.0775	3.4456	2.85714	2.63779	2.874	2.27726
ENSG00000096696	DSP	4.2427	6.50906	5.35921	4.03297	5.3615	5.85845	5.99902	5.41981	4.70048	4.92569	5.00365	4.90847	5.02531	5.30582	5.63503	6.79806	1.57318	5.83881	4.09404	4.40309
ENSG00000096717	SIRT1	3.39305	2.6561	2.81174	3.81428	3.60615	2.30463	4.45161	3.42082	2.74806	2.99238	2.50069	2.62282	3.64437	3.7266	2.65178	4.1996	3.95876	2.83244	4.10962	3.2434
ENSG00000096746	HNRNPH3	6.46891	7.15669	6.85602	7.09111	6.59858	7.14739	7.05638	7.04091	6.64654	6.19577	5.70957	5.98745	6.13508	6.89145	6.54028	7.72942	7.42776	6.56585	7.63994	7.11454
ENSG00000096872	IFT74	3.56215	3.57832	3.67584	3.08281	3.88848	3.39233	2.82688	2.45328	3.1437	2.81528	2.73711	2.46998	2.22315	2.54745	2.88153	3.23538	2.98932	3.21164	2.66933	3.72394
ENSG00000096968	JAK2	2.26495	1.91957	3.106	2.8581	0.980957	0.690496	1.7785	2.51663	1.84092	0.764138	0.863929	2.11252	1.57392	1.63493	1.33015	0.805507	2.7717	1.78908	2.33909	0.504486
ENSG00000096996	IL12RB1	0.146651	0.179042	0.233367	0.245699	0.146182	0.116734	0.177771	0.0960417	0.232494	0.321569	0.295418	0.0813504	0.17145	0.17118	0.108316	0.0491138	0.136164	0.125432	0.124326	0.149246
ENSG00000097007	ABL1	4.92024	4.33963	4.42767	5.56109	5.84584	4.17293	4.99889	5.06038	4.03459	4.66421	5.14095	4.97721	4.32658	4.93649	4.20984	5.18351	4.14194	5.05799	4.23889	5.10903
ENSG00000097021	ACOT7	5.24582	5.84115	4.80863	5.33658	3.55651	5.69117	6.58464	6.28924	4.97983	5.43361	5.57074	5.92447	4.95417	5.58697	5.32309	6.27395	6.98993	6.04889	6.59664	4.65887
ENSG00000097033	SH3GLB1	4.42609	4.89988	4.54928	4.88825	4.34775	4.91649	5.17384	4.2371	4.50259	4.05772	4.26734	3.54274	4.50641	3.74103	4.96234	5.12982	4.96732	4.42997	4.59831	4.3036
ENSG00000097046	CDC7	3.27598	4.27933	3.91024	4.11774	3.3528	3.69358	4.56395	3.22441	3.5896	3.69467	3.09069	2.69958	2.27547	3.95701	3.67923	4.67503	3.44787	3.55368	3.64147	3.66575
ENSG00000097096	SYDE2	1.52951	2.07098	1.8691	2.34379	1.55242	2.43404	2.03946	0.876732	1.62285	0.808333	0.978879	0.369961	0.670325	1.68951	1.99617	4.76178	0.997869	0.154114	1.3995	1.58362
ENSG00000099139	PCSK5	2.08617	2.3269	4.62057	2.26079	1.99889	2.37611	3.98901	1.836	5.56236	1.93921	1.375	2.71186	0.750158	1.68824	5.80091	1.83663	0.795739	0.50959	1.66444	0.819475
ENSG00000099194	SCD	8.73539	8.93548	8.17321	7.52171	7.59973	7.73455	8.34285	7.94198	8.52276	7.79356	8.6262	8.25253	9.09325	8.01192	8.59919	7.24003	6.66107	8.35352	6.6117	8.61115
ENSG00000099203	TMED1	4.60408	4.47608	4.28448	4.81933	3.79516	4.65001	5.34586	4.57326	4.42539	4.98782	5.51916	5.4523	5.53408	4.50476	4.6499	4.81423	4.77459	4.76916	4.75659	3.83324
ENSG00000099204	ABLIM1	5.47093	6.90919	4.284	4.21873	5.11299	7.37056	5.06296	6.00811	5.99974	3.69905	3.56883	4.71697	4.75432	5.55858	7.00424	3.20203	3.19109	5.32338	4.11926	4.6378
ENSG00000099219	ERMP1	3.60042	6.9194	3.90074	3.83263	3.72607	6.56264	4.54257	4.06159	6.34048	4.44828	4.25544	3.67031	3.3496	3.76779	7.1926	2.96868	3.10892	3.62428	4.68019	3.22867
ENSG00000099246	RAB18	4.99296	5.53307	5.02661	5.18281	5.94204	5.83722	5.56142	5.37865	5.49072	5.03479	5.15225	4.86002	5.23494	6.06329	5.71662	5.35961	5.70981	5.00801	4.76016	5.96164
ENSG00000099250	NRP1	3.82663	3.0095	4.72171	5.74315	5.8484	3.84861	2.11622	3.49107	4.00088	3.64859	4.12873	4.57814	2.50602	6.19327	4.49206	5.07239	8.96981	2.91015	8.5339	5.18664
ENSG00000099251	HSD17B7P2	1.3511	1.65753	2.17908	0.478501	0.565613	1.296	2.04176	1.76203	1.89153	1.35543	1.41413	1.23801	1.06047	1.74452	1.40738	1.38149	1.45113	1.09559	0.875625	0.411139
ENSG00000099256	PRTFDC1	1.47791	1.7126	1.0739	3.77712	0.207908	0.981839	2.37277	0.482975	0.546578	1.05505	0.370432	0	0	0	1.19747	4.20829	1.85573	0.0940785	1.52587	0.771641
ENSG00000099260	PALMD	1.63244	3.89478	0.896599	0.27877	2.35141	5.12382	0.0964466	0.811272	3.51507	1.4637	0.632789	0.496993	0.442027	4.08469	4.54088	0.469188	3.01287	2.33871	2.41737	1.65485
ENSG00000099282	TSPAN15	4.03699	5.32627	2.69043	5.1987	4.32213	5.36557	5.06192	4.37988	5.29628	5.48467	6.51719	5.17027	5.94499	6.60318	5.9102	6.1209	6.7512	4.95326	6.68204	5.12073
ENSG00000099284	H2AFY2	4.03903	3.97098	4.50664	4.7676	5.16129	3.70515	0	4.92907	3.07517	4.23805	2.37427	4.35864	4.65888	3.6866	4.10407	5.29742	4.53884	3.54768	5.09358	4.88642
ENSG00000099290	WASHC2A	4.03056	4.06974	4.41712	3.58922	3.97219	3.75852	4.68256	2.8197	3.68201	3.78009	3.90735	4.07566	3.84501	3.7846	3.54311	4.22834	5.56442	3.73411	5.20461	4.06692
ENSG00000099308	MAST3	2.69011	1.65594	2.12911	1.75328	1.73103	1.49705	2.09474	2.79774	2.5047	2.66837	2.85408	3.57041	3.50647	1.70002	1.8347	2.45465	2.77072	2.79186	2.43486	1.8087
ENSG00000099326	MZF1	4.03015	2.42771	3.3436	2.79531	4.25685	2.13962	2.87089	3.43521	3.23602	4.02135	4.21459	4.4707	4.37013	3.69148	2.83294	4.02024	3.31202	4.37425	3.73079	4.12463
ENSG00000099330	OCEL1	3.46155	2.83453	4.06073	3.60478	3.7515	2.60871	4.03508	3.71526	3.27398	4.25042	4.89591	5.13404	4.83684	3.39477	3.33795	3.31937	3.66296	3.82947	3.91797	3.66717
ENSG00000099331	MYO9B	3.22335	4.55642	4.43367	4.93443	3.82505	4.28916	4.74219	4.29245	4.07075	3.94563	4.71157	4.49842	3.55413	3.85032	4.43093	4.83516	5.14932	4.01323	5.10481	3.34121
ENSG00000099337	KCNK6	1.65458	2.10021	1.51792	2.53169	1.94553	1.67029	1.77926	1.77409	1.09845	1.63263	1.88904	0.336334	1.90691	1.59293	2.05657	1.53216	1.562	2.98387	1.9002	0.480727
ENSG00000099338	CATSPERG	0.712984	1.13793	0.61369	1.12138	0.862541	1.56985	1.93327	0.11301	2.30296	1.71829	2.23016	2.22648	1.21688	0.583731	1.50438	1.80331	0.738526	1.45092	1.3174	1.50098
ENSG00000099341	PSMD8	7.36325	6.90237	6.5223	7.56096	5.90262	7.12095	7.32747	7.19423	6.79304	7.574	7.89449	7.82789	7.94104	7.26469	6.96905	7.44337	6.91033	7.57572	6.74433	7.03597
ENSG00000099364	FBXL19	3.02758	3.46604	2.47503	4.08254	3.37784	3.7039	4.37996	4.47639	3.29293	3.39852	3.25912	3.63552	3.58917	3.76116	3.39374	3.30231	3.7649	4.51482	3.71099	3.04864
ENSG00000099365	STX1B	0.0449021	0.222309	0	0.220583	0	0.191162	0	0	0	0.265845	0.086308	0.0908709	0.495793	0	0.258961	0	0.713973	0	0	0
ENSG00000099377	HSD3B7	4.12969	1.6235	1.49027	4.734	0.745817	1.14599	3.53375	1.51342	3.69774	4.53981	4.89256	5.66921	5.42123	0.47098	2.04403	2.94682	2.37213	0.90083	1.90341	0.449441
ENSG00000099381	SETD1A	3.40767	3.12317	2.92157	3.76423	3.12116	3.35182	3.58532	3.58898	3.1758	3.70848	3.54289	3.54799	3.35236	2.97997	3.1592	3.42935	2.98348	3.37572	3.03127	2.64534
[truncated: 25,170 more rows]
